# Supplementary material for: Beneficial Effects of Bariatric Surgery-Induced by Weight Loss on the Proteome of Abdominal Subcutaneous Adipose Tissue
Source: J Clin Med. 2020 Jan 13;9(1):213. doi: 10.3390/jcm9010213 (PMC7019912; doi:10.3390/jcm9010213)
Supplement: Supplementary file 1 [file jcm-09-00213-s001.zip]

Archive with 6 entries (5 files):
- jcm-666006-supplementary-corrections/
- jcm-666006-supplementary-corrections/Supplementary 2 total proteins-quantitative.xlsx
- jcm-666006-supplementary-corrections/Supplementary Table 1.docx
- jcm-666006-supplementary-corrections/Supplementary Table 3.docx
- jcm-666006-supplementary-corrections/Supplementary table 4.docx
- jcm-666006-supplementary-corrections/Supplementary Table 5 + Supplementary Table 6.docx
