# Supplementary material for: Beneficial Effects of Bariatric Surgery-Induced by Weight Loss on the Proteome of Abdominal Subcutaneous Adipose Tissue
Source: J Clin Med. 2020 Jan 13;9(1):213. doi: 10.3390/jcm9010213 (PMC7019912; doi:10.3390/jcm9010213)
Supplement: Supplementary file 1 [file jcm-09-00213-s001.zip › jcm-666006-supplementary-corrections/Supplementary 2 total proteins-quantitative.xlsx]

## Sheet: Hoja1
	Table S2. Proteins quantified by SWATH-MS analysis in the aSAT, in the same patients before and after weight loss induced by bariatric surgery. BS = bariatric surgery. Proteins are sorted by p-value
	Peak Name	Patient 1 Before BS	Patient 2Before BS	Patient 3 Before BS	Patient 4 Before BS	Patient 1 After BS	Patient 2 After BS	Patient 3 After BS	Patient 4 After BS	t-value	p-value	Fold Change	Log (Fold Change)
	sp|P02042|HBD_HUMAN	4.60947e+07	3.4903e+07	3.7479e+07	3.93245e+07	1.79645e+07	9.06594e+06	1.24268e+07	2.0372e+06	13.3164	5.253e-12	3.90653	0.591791
	sp|P69905|HBA_HUMAN	1.13323e+08	9.42493e+07	7.49201e+07	1.0232e+08	4.54974e+07	2.43565e+07	2.71118e+07	4.74459e+06	11.4868	9.1601e-11	3.99084	0.601065
	sp|P32119|PRDX2_HUMAN	1.72748e+07	1.33332e+07	1.15466e+07	1.29451e+07	6.62816e+06	4.23041e+06	4.62225e+06	1.48617e+06	11.2089	1.4559e-10	3.26605	0.514023
	sp|P04040|CATA_HUMAN	3.44675e+06	2.90892e+06	3.16549e+06	3.46855e+06	1.90526e+06	1.78428e+06	1.72779e+06	920896	10.6311	3.9193e-10	1.9844	0.297628
	sp|P00491|PNPH_HUMAN	520314	368709	426475	383179	223415	138717	156327	97457.5	10.5744	4.3284e-10	2.73437	0.436857
	sp|P00325|ADH1B_HUMAN	1.48349e+06	1.61354e+06	2.1004e+06	2.51912e+06	6.12539e+06	1.07757e+07	1.06138e+07	6.85173e+06	-10.0056	1.195e-09	0.223074	-0.65155
	sp|P00915|CAH1_HUMAN	3.3176e+07	2.40757e+07	2.56397e+07	2.19286e+07	1.32554e+07	6.27077e+06	7.26024e+06	2.46296e+06	9.95213	1.3172e-09	3.56538	0.552106
	sp|P68871|HBB_HUMAN	2.82647e+07	3.00933e+07	2.46089e+07	3.12557e+07	1.86851e+07	7.53016e+06	8.72461e+06	2.08449e+06	9.83295	1.6387e-09	3.11036	0.492811
	sp|O43175|SERA_HUMAN	185207	124710	170111	186218	417761	467586	583526	340171	-9.51162	2.9783e-09	0.372952	-0.428347
	sp|P55263|ADK_HUMAN	1.38133e+06	984168	840569	1.11673e+06	530255	317683	396359	114345	9.48457	3.1337e-09	3.30765	0.51952
	sp|P50395|GDIB_HUMAN	1.3018e+06	1.20562e+06	1.21731e+06	1.20308e+06	787659	523826	521800	369188	9.20335	5.347e-09	2.07342	0.316688
	sp|P13716|HEM2_HUMAN	618513	421618	447453	526919	284006	209322	243838	81622.2	9.16384	5.7685e-09	2.49579	0.397207
	sp|P60891|PRPS1_HUMAN	73730.5	54293.5	61537.4	69185.5	46470.1	34935.3	36788	26856.9	9.07395	6.8604e-09	1.79765	0.254705
	sp|P06727|APOA4_HUMAN	365156	330220	412215	442345	648314	843476	856344	1.00669e+06	-9.06871	6.9302e-09	0.478285	-0.320313
	sp|P05452|TETN_HUMAN	73409.3	80893.2	100265	81492.6	130097	216453	216197	188203	-8.70731	1.4063e-08	0.442002	-0.354575
	sp|P30048|PRDX3_HUMAN	97403.3	82497.5	113591	128474	196977	296453	298994	210706	-8.53684	1.9752e-08	0.430117	-0.366413
	sp|P33121|ACSL1_HUMAN	352930	315226	346922	540818	895830	1.56681e+06	1.82322e+06	1.11097e+06	-8.48585	2.1881e-08	0.289107	-0.538942
	sp|P10515|ODP2_HUMAN	39998.8	37612.3	4651.48	52898.4	85727.5	109952	115562	71630	-8.47196	2.2501e-08	0.348733	-0.457506
	sp|P25311|ZA2G_HUMAN	78873.6	114119	142231	130874	412438	284591	283769	337578	-8.39016	2.6539e-08	0.336893	-0.472508
	sp|P00167|CYB5_HUMAN	24065.3	25316.1	25603	36374.3	64293.3	92688.8	111967	58599.6	-8.11533	4.6509e-08	0.316387	-0.499781
	sp|P00918|CAH2_HUMAN	5.30333e+06	3.21529e+06	3.77045e+06	2.82492e+06	2.00901e+06	947670	1.08415e+06	471011	7.93852	6.7082e-08	3.38959	0.530147
	sp|Q16555|DPYL2_HUMAN	100247	75637.1	125431	142431	154991	249204	241561	229032	-7.92378	6.9176e-08	0.475296	-0.323036
	sp|P07738|PMGE_HUMAN	759462	689133	639924	455552	264180	188928	135949	70898.3	7.87362	7.6816e-08	3.29752	0.518187
	sp|P02649|APOE_HUMAN	242858	269179	434239	335550	659074	625555	612988	451813	-7.84413	8.1709e-08	0.537464	-0.269651
	sp|P08603|CFAH_HUMAN	618508	575906	669413	537289	477911	310521	368234	276439	7.82017	8.5921e-08	1.68311	0.226111
	sp|P02788|TRFL_HUMAN	607633	451598	575684	244288	153837	124840	114372	103179	7.79482	9.0619e-08	3.94941	0.596532
	sp|P54578|UBP14_HUMAN	109955	77049.8	68086.7	72867.6	50605.9	38062.6	46631.2	19387	7.78013	9.3464e-08	2.30914	0.363451
	sp|P02768|ALBU_HUMAN	1.44395e+08	2.18154e+08	2.17681e+08	2.08718e+08	3.03248e+08	3.07785e+08	2.75333e+08	3.92661e+08	-7.76831	9.582e-08	0.611739	-0.213434
	sp|P08697|A2AP_HUMAN	303069	253100	203725	227539	44139.5	36832	71375	32980.8	7.64382	1.2467e-07	4.90097	0.690282
	sp|P31930|QCR1_HUMAN	69959.1	53699.4	53384.1	87304.3	107821	168249	178000	131288	-7.59466	1.3841e-07	0.440105	-0.356444
	sp|P02787|TRFE_HUMAN	3.21134e+06	3.38166e+06	4.93524e+06	4.24576e+06	5.6704e+06	5.67263e+06	5.82092e+06	6.88376e+06	-7.59376	1.3868e-07	0.64544	-0.190144
	sp|P50213|IDH3A_HUMAN	3.34813e+06	2.34579e+06	1.91301e+06	2.41573e+06	1.41413e+06	687937	1.06494e+06	50207.6	7.42894	1.9734e-07	3.12999	0.495544
	sp|P62269|RS18_HUMAN	43884.8	32409.9	36530.5	32751.4	55538.2	98374.8	79731.5	79434.5	-7.26858	2.7913e-07	0.42352	-0.373126
	sp|Q15365|PCBP1_HUMAN	71764.5	50777.5	78487.4	62552	81237.4	147203	159730	135679	-7.24398	2.9447e-07	0.479661	-0.319065
	sp|P09211|GSTP1_HUMAN	524604	432592	602126	486998	620298	849645	935326	846389	-7.23549	2.9996e-07	0.634197	-0.197776
	sp|P30043|BLVRB_HUMAN	3.2773e+06	2.22624e+06	2.12114e+06	1.66691e+06	1.22283e+06	827052	900769	413606	7.19163	3.3006e-07	2.782	0.444357
	sp|O43488|ARK72_HUMAN	56050.8	37589.2	82231.7	84040.2	99110.1	142011	132552	112748	-7.16997	3.4605e-07	0.547919	-0.261284
	sp|P42126|ECI1_HUMAN	5838.05	7970.45	8442.6	20457.6	29406	47555.5	45032.5	45968.2	-7.13499	3.7358e-07	0.236773	-0.625668
	sp|P09429|HMGB1_HUMAN	29805.6	20325.3	60142.8	41495.8	74771.8	122310	146260	93619.4	-7.13354	3.7477e-07	0.333945	-0.476326
	sp|P46783|RS10_HUMAN	22582.3	12289.6	17205.8	13446.5	27453.8	46261	39843	34323.1	-7.1256	3.8135e-07	0.414679	-0.382288
	sp|P05109|S10A8_HUMAN	373916	288668	578046	247953	92771	61164.7	59102.3	57394.6	7.01364	4.8781e-07	5.66142	0.752926
	sp|P04792|HSPB1_HUMAN	364564	285052	584993	465957	627680	1.30509e+06	1.22476e+06	1.11275e+06	-6.99098	5.1284e-07	0.398012	-0.400104
	sp|O15260|SURF4_HUMAN	643321	556303	652178	523719	135744	113084	153265	64368.1	6.94271	5.7065e-07	4.29089	0.632547
	sp|Q92530|PSMF1_HUMAN	65542.3	50440.2	46143.5	38999.4	26469	26816.5	29550.3	11343.4	6.82949	7.3397e-07	2.16383	0.335222
	sp|P62701|RS4X_HUMAN	30197.9	23674.2	29778	13306.4	48501.2	82044.8	74949.2	60202.5	-6.78747	8.0619e-07	0.425075	-0.371534
	sp|P14543|NID1_HUMAN	136462	141365	121391	145238	172329	265032	282274	219467	-6.76649	8.4493e-07	0.566746	-0.246611
	sp|Q9UBI6|GBG12_HUMAN	19331.2	31869.9	13630.7	37065.7	45605	77254.3	92019.7	63444.2	-6.76501	8.4774e-07	0.339061	-0.469722
	sp|P37837|TALDO_HUMAN	560506	452299	534496	538289	713000	1.12238e+06	846203	974945	-6.76001	8.5729e-07	0.562867	-0.249594
	sp|P21695|GPDA_HUMAN	941226	733299	1.19211e+06	1.95708e+06	2.06574e+06	3.23047e+06	3.14704e+06	2.0851e+06	-6.75852	8.6015e-07	0.446431	-0.350245
	sp|P13798|ACPH_HUMAN	174904	140780	145405	164273	80134.4	58336.2	59774	102995	6.66477	1.0617e-06	1.92067	0.283452
	sp|P26641|EF1G_HUMAN	51959.8	35504.9	45897.4	47451.5	56348.5	104203	96423.7	83946.3	-6.65537	1.0844e-06	0.53895	-0.268451
	sp|P49189|AL9A1_HUMAN	345180	250343	392727	481628	579020	831959	796658	518764	-6.64874	1.1008e-06	0.522727	-0.281725
	sp|P13073|COX41_HUMAN	43386.1	25455.1	22862.6	41987.4	58706	96248	107592	60686.2	-6.51205	1.4996e-06	0.418493	-0.378311
	sp|P68104|EF1A1_HUMAN	460743	402674	1.11617e+06	1.24801e+06	1.31941e+06	2.39855e+06	2.33152e+06	1.67434e+06	-6.49989	1.5416e-06	0.409541	-0.387703
	sp|Q9BS40|LXN_HUMAN	33322.8	19926.5	27662.7	26060.8	14753.2	18066.9	17929.1	10657.4	6.46763	1.659e-06	1.75497	0.244269
	sp|Q53GQ0|DHB12_HUMAN	84356.3	83336.9	53866.5	53958.7	139652	203856	195032	158380	-6.37957	2.0282e-06	0.4374	-0.359121
	sp|P62249|RS16_HUMAN	13775.2	8800.11	11800.2	2470.57	17089.7	31776.9	18910.8	24067.5	-6.37866	2.0324e-06	0.393697	-0.404838
	sp|Q16363|LAMA4_HUMAN	318097	363498	331177	342955	139401	142357	164119	109358	6.37575	2.046e-06	2.33116	0.367572
	sp|P01019|ANGT_HUMAN	414013	279983	380628	266968	161325	131835	174286	133487	6.37191	2.064e-06	2.20856	0.344109
	sp|Q14103|HNRPD_HUMAN	17851.5	13797.6	14030.5	13427	20242.9	27279.7	28330.6	30183.6	-6.34883	2.176e-06	0.571539	-0.242954
	sp|Q13418|ILK_HUMAN	3478.34	2291.79	7816.12	5567.9	10674.1	12207.7	17273.7	9145.59	-6.28399	2.5251e-06	0.355836	-0.44875
	sp|Q01469|FABP5_HUMAN	190551	178915	331129	303140	413996	1.03548e+06	755378	649068	-6.28322	2.5295e-06	0.381317	-0.418713
	sp|Q96QK1|VPS35_HUMAN	44482.4	30795.2	39807.3	47062.1	51774.3	102327	108263	76318.2	-6.28009	2.5478e-06	0.475454	-0.322892
	sp|P25705|ATPA_HUMAN	489008	327958	822428	1.33527e+06	1.35487e+06	2.39584e+06	2.40584e+06	1.48379e+06	-6.22431	2.897e-06	0.378919	-0.421454
	sp|P01717|LV325_HUMAN	334652	230737	362419	373149	151432	155727	207593	198180	6.12838	3.616e-06	1.91172	0.281425
	sp|P60866|RS20_HUMAN	23494.9	14511.9	21931	11968.1	23544.6	41328.1	38465.5	33170.5	-6.10349	3.8309e-06	0.517026	-0.286488
	sp|P49327|FAS_HUMAN	157039	255414	270309	447308	2.16688e+06	4.7103e+06	2.41633e+06	1.88384e+06	-6.03973	4.4425e-06	0.107053	-0.970399
	sp|P10809|CH60_HUMAN	270528	263739	385536	571365	616591	1.08409e+06	860208	639309	-6.01101	4.7498e-06	0.451813	-0.345041
	sp|P35908|K22E_HUMAN	224519	290341	216690	216159	177576	134446	165786	188030	5.97307	5.1893e-06	1.4451	0.159897
	sp|P04003|C4BPA_HUMAN	270845	313934	297465	133796	173325	78683.1	87023.5	94627.1	5.96571	5.2792e-06	2.40103	0.380397
	sp|Q71U36|TBA1A_HUMAN	856595	550663	1.29652e+06	978874	1.23686e+06	2.10188e+06	2.38973e+06	1.69181e+06	-5.96158	5.3304e-06	0.471538	-0.326483
	sp|P78417|GSTO1_HUMAN	419760	253545	343929	259289	191996	202440	212353	159011	5.95514	5.4112e-06	1.68972	0.227816
	sp|P06396|GELS_HUMAN	751482	622816	749903	644683	960520	1.24165e+06	1.28356e+06	1.8228e+06	-5.94904	5.4888e-06	0.552864	-0.257382
	sp|O75390|CISY_HUMAN	374364	339766	336844	335826	649946	1.01855e+06	972542	528244	-5.91836	5.8972e-06	0.457421	-0.339684
	sp|P02724|GLPA_HUMAN	433528	224529	188783	267370	182758	87311.3	86449	68426.7	5.84617	6.9847e-06	2.70141	0.431591
	sp|P04004|VTNC_HUMAN	517285	645358	548806	385600	449069	238161	227807	261836	5.84435	7.0146e-06	1.79604	0.254316
	sp|Q14195|DPYL3_HUMAN	23274.2	18741.2	29696.4	19741	38762.8	63519	51767.1	67940.4	-5.77381	8.2805e-06	0.434401	-0.362109
	sp|P35237|SPB6_HUMAN	7042.23	776.912	635.171	640.721	5106.42	10755.7	8741.03	7889.75	-5.72335	9.3269e-06	0.301938	-0.520082
	sp|P02647|APOA1_HUMAN	2.77829e+06	2.44782e+06	6.99543e+06	5.98175e+06	9.39043e+06	8.45676e+06	1.23834e+07	8.71162e+06	-5.71969	9.4078e-06	0.486004	-0.31336
	sp|P48506|GSH1_HUMAN	52802	35557.9	55788.9	36399.9	27341.9	27597.8	27574.8	12714.7	5.71819	9.4413e-06	1.85312	0.267903
	sp|P45880|VDAC2_HUMAN	80934.7	47954.1	47275.5	69644	98989.7	224152	175268	122546	-5.70599	9.7173e-06	0.369653	-0.432205
	sp|P59666|DEF3_HUMAN	879788	534875	395923	203578	83532.6	73014.6	73010.6	38280.7	5.68909	1.0113e-05	7.01809	0.846219
	sp|Q9NQR4|NIT2_HUMAN	5387.43	6461.77	12716.9	1996.1	13682.6	19896.1	24797.8	13162	-5.66207	1.0781e-05	0.361388	-0.442026
	sp|Q9H6R3|ACSS3_HUMAN	1780.09	4201.44	7126.72	5889.68	11028.8	21573	24723.3	12643.6	-5.65607	1.0935e-05	0.299989	-0.522895
	sp|P62826|RAN_HUMAN	596799	396559	499902	498343	385613	356645	373278	301872	5.64834	1.1137e-05	1.40857	0.148779
	sp|P40926|MDHM_HUMAN	240793	252576	279631	456350	432251	816317	824743	552029	-5.64504	1.1224e-05	0.483275	-0.315806
	sp|Q04446|GLGB_HUMAN	63330.9	57477.9	78883.7	71646.2	119876	165282	219595	99300.1	-5.60739	1.2273e-05	0.468228	-0.329543
	sp|O75947|ATP5H_HUMAN	33567.1	21605.5	19747.6	35383.9	38994.4	59908.4	61767	42494.2	-5.58161	1.3047e-05	0.536799	-0.270188
	sp|P06576|ATPB_HUMAN	1.02973e+06	688822	969850	1.51976e+06	1.4743e+06	2.57834e+06	2.61592e+06	1.64292e+06	-5.58097	1.3067e-05	0.507448	-0.294609
	sp|P08246|ELNE_HUMAN	74148	74445.7	75558	45466.1	12640.2	23529.9	42072.7	12230.4	5.53517	1.457e-05	3.4302	0.53532
	sp|Q16181|SEPT7_HUMAN	67998.3	35787.6	57888.3	74663.5	70854.1	101485	127581	106828	-5.5284	1.4807e-05	0.567069	-0.246364
	sp|Q9UBQ0|VPS29_HUMAN	13738.4	12970	7814.4	15622.2	24745.3	27670	26523.1	27887.3	-5.51525	1.5277e-05	0.425917	-0.370675
	sp|Q6NZI2|CAVN1_HUMAN	504854	489410	387729	535649	550024	925830	1.06228e+06	741171	-5.50027	1.5832e-05	0.597115	-0.223942
	sp|Q15836|VAMP3_HUMAN	16514.2	14958	19936.7	19247.8	40139.9	43600.1	47309.4	30651.7	-5.48399	1.6459e-05	0.431055	-0.365468
	sp|Q99798|ACON_HUMAN	267156	123961	245459	285268	328969	679441	579053	421298	-5.47767	1.6709e-05	0.461375	-0.335946
	sp|P00403|COX2_HUMAN	65281.8	37106.5	31082.1	44404.6	67912.7	115157	123990	69747.9	-5.46723	1.713e-05	0.489874	-0.309915
	sp|P22352|GPX3_HUMAN	70155.2	58452.6	40745.3	53154.3	91730	138146	105778	247449	-5.46527	1.721e-05	0.358851	-0.445086
	sp|P60033|CD81_HUMAN	91905.9	85684.2	49839.6	81548.9	119326	161688	143684	158507	-5.44392	1.811e-05	0.570208	-0.243967
	sp|P12277|KCRB_HUMAN	128188	163953	119734	107894	228048	643692	503047	338012	-5.40458	1.9895e-05	0.330549	-0.480764
	sp|P61604|CH10_HUMAN	83514	64712	81323.6	138259	143242	246571	215839	122731	-5.39744	2.0237e-05	0.461502	-0.335826
	sp|P07437|TBB5_HUMAN	383368	355326	368065	251459	398191	691714	686242	628609	-5.39011	2.0595e-05	0.590084	-0.229086
	sp|P00751|CFAB_HUMAN	773957	690732	951321	616715	638665	344699	471178	393372	5.34184	2.3119e-05	1.64483	0.216121
	sp|P35527|K1C9_HUMAN	239293	324213	261835	466266	224152	146119	171714	181092	5.32378	2.4142e-05	2.21062	0.344514
	sp|P63096|GNAI1_HUMAN	73483.2	63042.6	46638.9	42525.3	63941.8	153017	153289	110997	-5.31445	2.4688e-05	0.440312	-0.35624
	sp|P04264|K2C1_HUMAN	980190	1.43786e+06	1.11098e+06	1.44079e+06	726527	430854	527070	1.11304e+06	5.30603	2.5192e-05	1.78579	0.251831
	sp|P24539|AT5F1_HUMAN	1323.7	2727.22	6341.94	10860.7	9354.64	15991.7	16792.1	11568.8	-5.28654	2.6398e-05	0.369735	-0.43211
	sp|P53007|TXTP_HUMAN	58384.8	40099.2	42885.7	69021.6	83086.8	163576	171795	107996	-5.23826	2.9645e-05	0.429985	-0.366547
	sp|P55083|MFAP4_HUMAN	124805	150326	59881.2	51103.9	333119	234108	177870	550009	-5.22388	3.0688e-05	0.294626	-0.530729
	sp|P43304|GPDM_HUMAN	23363.3	12186.6	12957.3	16982.5	19893.3	35925.7	32845.6	26513.4	-5.21721	3.1185e-05	0.520989	-0.283172
	sp|Q3LXA3|TKFC_HUMAN	128172	132705	184959	143451	143757	69632	106476	61473.3	5.16148	3.5664e-05	1.90906	0.28082
	sp|P0DMV9|HS71B_HUMAN	433796	367035	368724	365048	401260	631961	551468	577739	-5.13385	3.8122e-05	0.701224	-0.154143
	sp|P08294|SODE_HUMAN	141782	103308	71709.5	107694	128874	176101	214960	165372	-5.12546	3.8901e-05	0.629419	-0.20106
	sp|P12236|ADT3_HUMAN	22329.4	12712.1	12820.8	26082.2	27898.6	61531.3	50937.3	31926	-5.09105	4.2271e-05	0.416025	-0.380881
	sp|P42765|THIM_HUMAN	82737.8	57859.1	97763	127369	123799	272407	234804	143794	-5.05583	4.6027e-05	0.463419	-0.334027
	sp|P00746|CFAD_HUMAN	25790.2	16372.5	23160.8	20127.4	29354.2	35347	29690.8	51438.9	-5.00519	5.2026e-05	0.561152	-0.25092
	sp|P35555|FBN1_HUMAN	357329	459619	213264	183361	362646	1.10042e+06	738884	1.44634e+06	-4.99646	5.3138e-05	0.328246	-0.4838
	sp|P08238|HS90B_HUMAN	21423.1	79573	73587.9	90038.7	118346	229232	127051	189964	-4.99005	5.3969e-05	0.425472	-0.371129
	sp|P06702|S10A9_HUMAN	137280	117987	237802	122255	56669	56018.4	34630.4	61052	4.98934	5.4062e-05	3.4612	0.539227
	sp|P62879|GBB2_HUMAN	39695.2	46433.7	37918.9	96448.8	64733.9	109851	140506	96668.8	-4.98414	5.4746e-05	0.476092	-0.322309
	sp|P61586|RHOA_HUMAN	102463	63896.8	143087	134747	148616	236485	289681	174262	-4.94865	5.9665e-05	0.542914	-0.265269
	sp|P01024|CO3_HUMAN	2.54265e+06	2.53882e+06	3.82387e+06	2.62763e+06	2.67454e+06	1.23939e+06	1.51224e+06	1.39609e+06	4.93268	6.202e-05	1.71292	0.233736
	sp|P29401|TKT_HUMAN	1.36674e+06	1.04551e+06	1.32452e+06	1.76611e+06	2.62331e+06	3.58446e+06	2.55949e+06	1.59639e+06	-4.91972	6.4001e-05	0.508128	-0.294027
	sp|P62987|RL40_HUMAN	760996	517895	666625	809558	479382	513657	586114	349875	4.88371	6.9846e-05	1.43665	0.157352
	sp|P40939|ECHA_HUMAN	189956	142016	167817	178699	226927	593885	420865	316383	-4.85359	7.5148e-05	0.406565	-0.39087
	sp|Q05707|COEA1_HUMAN	553753	188998	349696	252770	122908	66473.1	175631	152412	4.84015	7.7642e-05	2.86333	0.456871
	sp|Q9NR19|ACSA_HUMAN	8876.07	13125.1	21118.6	46599.4	66578.8	59690.2	54892.6	53933.4	-4.7955	8.6544e-05	0.390995	-0.407829
	sp|Q8WTS1|ABHD5_HUMAN	78904.3	38687	76443.8	75891.5	94374.9	197019	194861	121154	-4.78588	8.8594e-05	0.446328	-0.350346
	sp|P05091|ALDH2_HUMAN	866621	744494	1.01474e+06	1.05456e+06	1.42451e+06	2.14978e+06	2.4564e+06	1.02299e+06	-4.75488	9.5537e-05	0.527458	-0.277812
	sp|P23526|SAHH_HUMAN	53002.5	34904.9	43398.4	43074.1	29361.8	34975.8	29858.7	24440	4.74591	9.7646e-05	1.43163	0.155831
	sp|Q9P2R7|SUCB1_HUMAN	48236.6	21006.5	40638.2	40298.6	54490.9	94889.4	92705.4	59920.8	-4.74402	9.8096e-05	0.474058	-0.324169
	sp|P02774|VTDB_HUMAN	10357.8	6698.74	13597.7	15153.8	15937.9	27205.2	33406.7	17079.8	-4.72909	0.0001	0.504553	-0.297093
	sp|Q12805|FBLN3_HUMAN	1.3436e+06	1.33991e+06	1.40391e+06	1.20093e+06	2.43087e+06	1.61905e+06	1.76331e+06	1.66481e+06	-4.7282	0.0001	0.70917	-0.14925
	sp|O43776|SYNC_HUMAN	20167.9	32967.3	35203.3	26683.5	51573.8	42744.5	47238.6	75742.8	-4.72161	0.0001	0.504201	-0.297397
	sp|P48735|IDHP_HUMAN	35307.7	18423.9	19827	30463.9	31664.1	69223	66862.2	35206.3	-4.68581	0.00011	0.445641	-0.351015
	sp|P12883|MYH7_HUMAN	173958	94697.6	50763.5	202074	22045.5	24625.6	34288.8	20621.6	4.69618	0.00011	5.24562	0.719797
	sp|P05141|ADT2_HUMAN	713387	522752	458571	658701	439612	279402	298082	134451	4.68061	0.00011	2.1434	0.331104
	sp|O00483|NDUA4_HUMAN	32174.5	17437.6	39662.8	58618.5	70724.9	128637	150525	66734.6	-4.63576	0.00013	0.408264	-0.389059
	sp|Q06828|FMOD_HUMAN	20755.5	14892	5577.05	9893.04	21554	36323.5	26775.6	18592.9	-4.62425	0.00013	0.474163	-0.324072
	sp|O43399|TPD54_HUMAN	3590.35	6616.48	11313.5	5257.1	71477.1	65108.1	77403.5	38380	-4.60501	0.00014	0.249283	-0.603308
	sp|P05090|APOD_HUMAN	185937	258150	273735	343018	438694	348661	343836	592817	-4.54267	0.00016	0.570258	-0.243928
	sp|Q9H8H3|MET7A_HUMAN	71959	47602.5	54875.3	73411.3	68452.5	117130	149979	105155	-4.55603	0.00016	0.565273	-0.247742
	sp|O95336|6PGL_HUMAN	64932.2	49427.4	55169.3	71666.8	63698	96723.3	88934.4	79082.6	-4.5039	0.00018	0.677796	-0.168901
	sp|Q9H2U2|IPYR2_HUMAN	17799.7	23269.7	33424.8	28635.3	16096.2	7202.64	7274.42	8337.72	4.47425	0.00019	2.49404	0.396903
	sp|P07339|CATD_HUMAN	138483	107965	154108	175311	181071	290022	246517	198068	-4.42299	0.00021	0.649275	-0.187571
	sp|P11166|GTR1_HUMAN	41288.7	24114.3	10504.7	30313.8	35742.3	67013.7	68571.2	40267.8	-4.4388	0.00021	0.493907	-0.306355
	sp|P10606|COX5B_HUMAN	1.53059e+06	709192	374208	458875	256807	139346	131450	62806.9	4.44093	0.00021	5.16391	0.712979
	sp|P02511|CRYAB_HUMAN	474995	450556	532951	611999	298200	278140	535353	103006	4.4116	0.00022	1.86234	0.270059
	sp|Q99536|VAT1_HUMAN	124934	136831	142897	135691	94276	81137.1	84482.6	52776.3	4.3893	0.00023	2.01125	0.303466
	sp|P00568|KAD1_HUMAN	45700.5	47461.8	35044.6	23956.8	41291.9	70141.1	59046.1	79199.6	-4.39058	0.00023	0.574553	-0.24067
	sp|P08865|RSSA_HUMAN	359280	317705	349707	420163	383488	547004	658020	492368	-4.39489	0.00023	0.703078	-0.152996
	sp|Q02978|M2OM_HUMAN	15172.2	8772.71	6260.52	20355.4	18177	32161.1	38782.8	21653.4	-4.36552	0.00025	0.468375	-0.329406
	sp|Q9UIJ7|KAD3_HUMAN	7540.79	9915.6	2153.78	22148	12211.7	33509.8	38211.9	18551.4	-4.35099	0.00026	0.353305	-0.451851
	sp|P49411|EFTU_HUMAN	829458	642623	654759	176873	489135	129869	135392	17987.9	4.3459	0.00026	3.20569	0.505921
	sp|Q16658|FSCN1_HUMAN	78408.7	134937	90488.4	86480.6	121728	213981	163128	188684	-4.32521	0.00027	0.561836	-0.250391
	sp|P36957|ODO2_HUMAN	68479.5	24178.3	35066.6	51621.7	62219.2	124469	123332	82612.4	-4.28965	0.0003	0.458969	-0.338217
	sp|P11277|SPTB1_HUMAN	856152	679540	1.01073e+06	936557	971261	1.70181e+06	2.17269e+06	1.17325e+06	-4.2606	0.00032	0.590101	-0.229074
	sp|P08133|ANXA6_HUMAN	2.13724e+06	1.1247e+06	596842	471813	354612	211941	246362	119099	4.25587	0.00032	4.68189	0.670421
	sp|P02775|CXCL7_HUMAN	192874	22607.9	69373.6	86533.1	12972.6	8835.14	11429.3	4799.02	4.2512	0.00033	6.70117	0.826151
	sp|P01009|A1AT_HUMAN	4.53107e+06	7.39943e+06	9.4341e+06	8.10769e+06	1.05582e+07	8.94033e+06	9.57145e+06	1.13079e+07	-4.23817	0.00034	0.729753	-0.136824
	sp|P08559|ODPA_HUMAN	128922	118150	80824.8	77947.5	187026	275886	213671	166997	-4.2368	0.00034	0.53779	-0.269387
	sp|P52895|AK1C2_HUMAN	13922	20843	19846.4	24036	25767	42037.9	52495.7	24926.3	-4.2227	0.00035	0.563957	-0.248754
	sp|Q15582|BGH3_HUMAN	210271	170063	105597	208541	46209.4	34729.3	38288.3	25383	4.20986	0.00036	4.39394	0.642854
	sp|P54819|KAD2_HUMAN	1.89262e+06	851667	1.3606e+06	1.70083e+06	873314	407043	651245	118777	4.1894	0.00038	2.81476	0.449442
	sp|P04114|APOB_HUMAN	552970	656897	621741	521223	443351	301402	336049	232026	4.17779	0.00039	2.15994	0.334441
	sp|P13797|PLST_HUMAN	14603.9	7095.41	15384.2	10921	13392.5	20810.9	23866.6	15961.9	-4.1763	0.00039	0.615795	-0.210564
	sp|P40121|CAPG_HUMAN	58465.4	39429.5	75210.5	69847.9	73696.8	109909	130836	121439	-4.164	0.0004	0.573633	-0.241366
	sp|Q00325|MPCP_HUMAN	84239.7	48918	58514.9	86332.9	90141.6	164551	188944	82815.3	-4.1621	0.00041	0.533187	-0.27312
	sp|P51884|LUM_HUMAN	3.8846e+06	2.23227e+06	1.07911e+06	1.55405e+06	2.46946e+06	5.20666e+06	3.81262e+06	6.89602e+06	-4.14813	0.00042	0.471119	-0.326869
	sp|P36542|ATPG_HUMAN	39510	35877.4	44402.6	79820.8	57050.6	101591	103808	71018.4	-4.13928	0.00043	0.525394	-0.279515
	sp|Q08380|LG3BP_HUMAN	35365.3	29761.1	28964.9	27740.1	43260	58380.6	41558.3	77177.9	-4.11344	0.00046	0.564271	-0.248512
	sp|Q9BXN1|ASPN_HUMAN	345645	148531	90099.8	84062.3	58797.8	30445.8	35403.4	12601.1	4.10156	0.00047	4.90052	0.690242
	sp|Q02094|RHAG_HUMAN	238715	278589	242750	312286	362419	892684	452408	1.50574e+06	-4.09826	0.00047	0.306501	-0.513569
	sp|Q9Y5Z4|HEBP2_HUMAN	13729.6	8607.06	17529.1	12807.3	16811.9	28404.7	32019.4	20698.2	-4.10371	0.00047	0.58441	-0.233282
	sp|Q9BX66|SRBS1_HUMAN	25058.3	23490.4	68202.6	61497	81630.3	101052	143793	93331.5	-4.08661	0.00049	0.485171	-0.314105
	sp|P09417|DHPR_HUMAN	129695	97078.3	133350	144730	156857	181251	215276	134080	-4.05853	0.00052	0.71545	-0.145421
	sp|P49755|TMEDA_HUMAN	531329	415312	337333	451306	207351	54485.8	17807.8	14212.2	4.05354	0.00053	4.81621	0.682705
	sp|P68366|TBA4A_HUMAN	398101	338080	747316	565515	651632	1.00869e+06	1.24029e+06	680735	-4.04165	0.00054	0.593345	-0.226693
	sp|Q96AC1|FERM2_HUMAN	24578	24657.3	43229.5	34392	37980.9	56118.4	63209.8	44476.9	-4.03911	0.00055	0.649526	-0.187403
	sp|Q9Y490|TLN1_HUMAN	869231	542669	293274	479019	246188	281676	360761	154415	4.0202	0.00057	2.23432	0.349145
	sp|P27105|STOM_HUMAN	1.42448e+06	931364	737157	768521	500387	544185	690968	534947	4.02652	0.00057	1.75117	0.243329
	sp|P04899|GNAI2_HUMAN	147873	124658	84600.3	135776	126165	217927	226686	176879	-4.01312	0.00058	0.676263	-0.169885
	sp|P38117|ETFB_HUMAN	105880	93213.2	46036	91623.9	133832	285445	221112	146058	-3.99955	0.0006	0.488471	-0.311161
	sp|P35579|MYH9_HUMAN	417748	549439	607958	550300	857009	609356	674678	666720	-3.99656	0.00061	0.768043	-0.114615
	sp|P01008|ANT3_HUMAN	522349	243010	325279	245495	289005	632900	634641	679238	-3.99423	0.00061	0.589116	-0.229799
	sp|P55786|PSA_HUMAN	33426.6	7438.75	24619.5	19482.1	17162.2	38833.3	43637.2	35257.2	-3.96046	0.00066	0.545817	-0.262953
	sp|P22676|CALB2_HUMAN	11865.2	17410.1	24814.6	21557.2	27074.5	41854.2	59927.6	19579.2	-3.9586	0.00067	0.472473	-0.325623
	sp|P02730|B3AT_HUMAN	1.70944e+07	7.45366e+06	3.76353e+06	3.76463e+06	2.79498e+06	1.26489e+06	1.25783e+06	474454	3.94564	0.00069	5.52697	0.742487
	sp|P51888|PRELP_HUMAN	1.8706e+06	1.09304e+06	391222	515521	1.32667e+06	2.46516e+06	1.39913e+06	3.50171e+06	-3.93854	0.0007	0.421266	-0.375443
	sp|P52565|GDIR1_HUMAN	100823	96265.4	103058	102992	104814	139989	143975	121579	-3.93826	0.0007	0.62707	-0.202684
	sp|P54920|SNAA_HUMAN	349015	38256.9	254972	334583	14875.8	44413.4	24801.8	27737.4	3.91366	0.00074	6.00975	0.778856
	sp|P11171|41_HUMAN	252063	142293	118527	66251.9	64843.7	51998.4	54339.3	63675.7	3.9107	0.00075	2.54803	0.406205
	sp|O14880|MGST3_HUMAN	124007	203941	84495.6	66373.6	172460	272687	345762	142581	-3.90162	0.00077	0.462736	-0.334667
	sp|P36955|PEDF_HUMAN	245498	137365	225390	245749	258608	266492	255574	388648	-3.8837	0.0008	0.71463	-0.145919
	sp|P15090|FABP4_HUMAN	1.59621e+06	1.71953e+06	3.54557e+06	2.47796e+06	2.79977e+06	6.45893e+06	8.13612e+06	3.41977e+06	-3.87493	0.00082	0.490795	-0.3091
	sp|P16157|ANK1_HUMAN	2.41365e+06	1.0712e+06	699634	492733	436244	235711	262400	166691	3.86873	0.00083	4.15508	0.618579
	sp|Q9Y4G6|TLN2_HUMAN	5755.84	168986	188085	158805	8056.02	8401.42	9127.1	4537.41	3.86346	0.00084	8.51986	0.930433
	sp|O75874|IDHC_HUMAN	424729	596389	869599	1.00763e+06	1.09729e+06	1.282e+06	1.57117e+06	743658	-3.85631	0.00086	0.600242	-0.221673
	sp|P04843|RPN1_HUMAN	28962.7	14973.4	11118.1	15228	24086	40344.3	40746.2	31612.4	-3.8458	0.00088	0.585816	-0.232239
	sp|Q96PD5|PGRP2_HUMAN	85951.5	47860.9	50610.1	64879.9	35596	19387	28183.4	31264.4	3.84279	0.00088	1.95419	0.290967
	sp|Q13630|FCL_HUMAN	42686.9	18492.9	26589.9	31771.7	23700.8	9120.04	14879.3	5260.08	3.83309	0.00091	2.65877	0.424681
	sp|P16452|EPB42_HUMAN	1.60572e+06	733257	444808	408042	337694	171120	159005	84872	3.81286	0.00095	4.09909	0.612687
	sp|P00450|CERU_HUMAN	674032	712832	905547	752158	810854	466293	552673	551461	3.80698	0.00096	1.34218	0.12781
	sp|P23141|EST1_HUMAN	924916	965937	890934	1.92413e+06	577739	658623	950111	252086	3.77739	0.00104	1.97008	0.294484
	sp|Q14624|ITIH4_HUMAN	592721	940736	749672	590558	762447	338579	309581	336097	3.77131	0.00105	1.59704	0.203315
	sp|O14818|PSA7_HUMAN	167199	122424	158176	162223	108321	109214	140264	73196.5	3.75577	0.00109	1.48176	0.170779
	sp|P07384|CAN1_HUMAN	146001	82041.5	92434.8	82229	61950.5	70697.9	68146.1	64091.8	3.75508	0.00109	1.47545	0.168925
	sp|O95810|CAVN2_HUMAN	76214.4	37477.4	14432	73632.5	70784	106757	101631	95690.6	-3.70746	0.00123	0.592038	-0.22765
	sp|Q8IWE2|NXP20_HUMAN	1668.2	3146.16	3676.43	6297.38	4646.5	7815.65	9812.92	12121.3	-3.70198	0.00124	0.502365	-0.298981
	sp|O95865|DDAH2_HUMAN	54194.1	59356.5	74766.6	44987.6	80487.7	108231	101195	80761.4	-3.68694	0.00129	0.635343	-0.196992
	sp|P02747|C1QC_HUMAN	15642.7	12329.5	37533.5	25393.6	37788.3	34221.1	30355.2	35546	-3.68414	0.0013	0.660827	-0.179912
	sp|P02549|SPTA1_HUMAN	1.27126e+06	810581	359900	263527	200958	128400	136326	126330	3.66509	0.00136	5.0728	0.705247
	sp|P36871|PGM1_HUMAN	78075.8	70879.5	51341.8	20039.9	14733	34571.4	20858.3	22376.6	3.66496	0.00136	2.38947	0.378301
	sp|Q8NHW5|RLA0L_HUMAN	186630	125444	229814	245595	290543	406451	517480	233130	-3.666	0.00136	0.581517	-0.235438
	sp|P20160|CAP7_HUMAN	1.49013e+06	436524	333442	1.01296e+06	100152	150003	372201	61910.5	3.6664	0.00136	4.27677	0.631115
	sp|P00441|SODC_HUMAN	472743	386121	330358	567292	320258	372143	375650	257185	3.65284	0.0014	1.39926	0.145899
	sp|P30084|ECHM_HUMAN	231117	466111	377292	792582	635867	981069	864818	630914	-3.64002	0.00145	0.60134	-0.22088
	sp|P07900|HS90A_HUMAN	187303	243566	199370	270109	223332	383694	307678	299258	-3.63012	0.00148	0.708525	-0.149645
	sp|P18669|PGAM1_HUMAN	221529	280263	230184	304043	294883	355509	473591	333888	-3.61173	0.00155	0.708756	-0.149503
	sp|P06733|ENOA_HUMAN	1.14346e+06	768830	1.10754e+06	1.31064e+06	1.138e+06	1.51421e+06	1.68012e+06	1.40724e+06	-3.60171	0.00158	0.728168	-0.137769
	sp|Q96IU4|ABHEB_HUMAN	63865	43580.4	55518.9	64183	59077.7	119812	112426	77445.2	-3.58717	0.00164	0.650564	-0.18671
	sp|P16930|FAAA_HUMAN	352572	283919	496642	539347	498160	721653	962083	451277	-3.57863	0.00168	0.610098	-0.214601
	sp|P00846|ATP6_HUMAN	22336.9	16958.2	13561	27972.3	22812.2	45247.1	58932.7	26169.1	-3.5672	0.00172	0.540467	-0.267231
	sp|P29692|EF1D_HUMAN	17111.6	25465.7	17992.5	19399.7	20392.2	33554.7	30610.8	33701.2	-3.54872	0.0018	0.669896	-0.173993
	sp|P30046|DOPD_HUMAN	160906	184582	114462	150331	91257.6	131453	130611	68941	3.53974	0.00184	1.39121	0.143394
	sp|P26599|PTBP1_HUMAN	228375	320123	190029	216458	107457	22726.7	28813.4	27744.6	3.53626	0.00186	5.27988	0.722624
	sp|P07996|TSP1_HUMAN	844137	245413	146048	142902	73684.4	67415.6	44770.9	45072.8	3.52579	0.0019	5.65493	0.752427
	sp|Q02218|ODO1_HUMAN	108204	8332.04	195575	90741.2	45159.8	19833.6	25344.9	12886	3.5241	0.00191	3.59659	0.555891
	sp|P23142|FBLN1_HUMAN	63283.7	43537.7	44891.1	39954.2	55184	59967.4	64844.2	72324.4	-3.46841	0.00218	0.745117	-0.127776
	sp|Q14697|GANAB_HUMAN	216808	184226	178930	175573	192529	310823	367722	240329	-3.45876	0.00223	0.712007	-0.147516
	sp|P60900|PSA6_HUMAN	151237	93524.8	127197	113860	87578.8	97757.1	109143	79927.9	3.43992	0.00234	1.33748	0.126288
	sp|P02675|FIBB_HUMAN	5.67689e+06	8.06521e+06	1.62411e+06	833292	1.03968e+06	836412	949118	1.20318e+06	3.41845	0.00246	4.07332	0.609949
	sp|O95831|AIFM1_HUMAN	4077.86	8010.63	6592.57	8024.09	11151.2	17784.6	12855.7	13657.2	-3.41313	0.00249	0.511382	-0.291254
	sp|P15559|NQO1_HUMAN	97729.6	75565	84942.6	183622	68502.7	62757	54604.8	57745.5	3.38981	0.00263	1.80258	0.255894
	sp|P17612|KAPCA_HUMAN	89380.7	94086	118968	105870	124784	210329	260042	147351	-3.37459	0.00273	0.612408	-0.212959
	sp|Q9H4M9|EHD1_HUMAN	91800.7	64298.4	77159.1	19509.5	42147.5	23758.4	25939.9	9075.56	3.36889	0.00277	2.44237	0.387812
	sp|P28072|PSB6_HUMAN	120072	73945.4	85356.5	81408.1	62159.6	70152.6	78278.7	62179.2	3.36251	0.00281	1.49304	0.174071
	sp|P13645|K1C10_HUMAN	804991	932548	760628	791615	667834	430877	471519	888639	3.36097	0.00282	1.35618	0.132318
	sp|P50454|SERPH_HUMAN	14674.3	9341.97	6860.04	26378.4	11856.1	31276.6	26974	31106.1	-3.35999	0.00283	0.552365	-0.257774
	sp|P27348|1433T_HUMAN	191664	108959	142675	130239	142993	229468	278841	185284	-3.35849	0.00284	0.649252	-0.187587
	sp|P07954|FUMH_HUMAN	74186.3	40082.9	48217.1	42829.3	75483.7	88368.2	86885.8	43970.2	-3.35619	0.00285	0.636434	-0.196247
	sp|O00159|MYO1C_HUMAN	338147	287109	341199	287393	355702	767997	1.28575e+06	462605	-3.34372	0.00294	0.466874	-0.3308
	sp|P36969|GPX4_HUMAN	18024.2	23987.6	31803	32906.7	30562.7	42989.3	56907.8	31808.5	-3.33061	0.00303	0.657368	-0.182191
	sp|P02679|FIBG_HUMAN	4.09347e+06	6.05244e+06	1.39193e+06	746778	1.0299e+06	776769	842517	1.09777e+06	3.3002	0.00326	3.28311	0.516286
	sp|P23396|RS3_HUMAN	31246.8	23997.1	28498.2	5801.28	29280.3	51960.5	45411.6	47307.7	-3.28986	0.00334	0.42832	-0.368231
	sp|Q9BSJ8|ESYT1_HUMAN	197199	237551	181576	216871	222875	377818	516587	239220	-3.27993	0.00342	0.620701	-0.207118
	sp|P48059|LIMS1_HUMAN	55556.3	19575.3	41594.5	41750.7	43730.8	70455.4	91443	48418.4	-3.27916	0.00343	0.623107	-0.205437
	sp|Q00610|CLH1_HUMAN	343119	289860	263546	316742	325151	422189	344739	458293	-3.2679	0.00352	0.76951	-0.113786
	sp|P61978|HNRPK_HUMAN	51701.1	32623	43403.1	31268.7	35280.2	64071.1	56944.1	60547.9	-3.23379	0.00382	0.701853	-0.153754
	sp|P23284|PPIB_HUMAN	70037.7	41476.6	60238.9	54093.5	43650.5	100583	100589	81470.7	-3.22926	0.00386	0.689807	-0.161272
	sp|Q15084|PDIA6_HUMAN	96919.7	35739.6	22887.8	56205.2	70604.8	101304	85059.6	105596	-3.22686	0.00388	0.631791	-0.199426
	sp|P27338|AOFB_HUMAN	115230	88019.5	93816.3	153050	129434	209740	276975	161373	-3.21831	0.00396	0.591817	-0.227812
	sp|Q9BRX8|F213A_HUMAN	123480	115236	227829	217253	205576	269131	365940	200769	-3.19639	0.00417	0.674815	-0.170815
	sp|Q86UX7|URP2_HUMAN	138234	33978.8	42020.8	32252.4	21776.3	21875.7	6301.22	17717.9	3.19512	0.00418	3.50152	0.544257
	sp|P06753|TPM3_HUMAN	67549.7	26693.5	27231.7	58899.6	20816.1	28899.5	31744.1	22400.4	3.19319	0.0042	1.83641	0.26397
	sp|P30086|PEBP1_HUMAN	835755	654164	921273	936406	874659	1.2834e+06	1.56414e+06	832666	-3.17058	0.00443	0.736639	-0.132746
	sp|P00738|HPT_HUMAN	4.99029e+06	7.13266e+06	6.96516e+06	3.81936e+06	6.44375e+06	3.18487e+06	1.83734e+06	1.19783e+06	3.169	0.00444	1.73151	0.238426
	sp|P30626|SORCN_HUMAN	81492.6	40414.3	31715.4	42678.3	23696.4	28566.9	25226.6	21236.7	3.16428	0.00449	1.97669	0.295939
	sp|P05164|PERM_HUMAN	169344	134847	153562	76340.4	29072.8	48939.7	66763.6	16172.5	3.16243	0.00451	4.78758	0.680116
	sp|P42330|AK1C3_HUMAN	60861.5	41926.3	86134.3	80889.9	87572.8	100721	138124	84947.1	-3.16092	0.00453	0.71072	-0.148302
	sp|P68371|TBB4B_HUMAN	57759.5	32450.5	28350.8	49435.9	62511.5	101215	111445	75148.1	-3.15375	0.00461	0.489654	-0.310111
	sp|P20774|MIME_HUMAN	1.36243e+06	891376	512356	598254	1.10082e+06	2.33075e+06	1.10859e+06	1.47745e+06	-3.15225	0.00462	0.49672	-0.303888
	sp|P25787|PSA2_HUMAN	55375.9	41181.5	55599.6	63563.4	36305.1	44561	46841.8	24996.8	3.13724	0.00479	1.35908	0.133244
	sp|P13639|EF2_HUMAN	310444	157751	255731	280240	309196	551965	551905	443857	-3.13169	0.00485	0.650105	-0.187016
	sp|P15531|NDKA_HUMAN	20438.2	10552.2	14836.6	17322.4	6727.25	8712.59	8128.76	7016.29	3.12258	0.00496	1.85012	0.2672
	sp|P21397|AOFA_HUMAN	120346	102744	106066	177984	141733	292157	384064	139943	-3.09178	0.00533	0.559172	-0.252455
	sp|P35749|MYH11_HUMAN	61251.6	425134	412381	879725	257740	227809	247987	152754	3.05476	0.00581	2.75212	0.439667
	sp|P16152|CBR1_HUMAN	152265	352322	274413	392385	172147	251298	228904	233443	3.05305	0.00583	1.35931	0.133319
	sp|P06732|KCRM_HUMAN	249790	55447	141422	362972	49345.1	119954	95376.9	49144	3.02954	0.00616	2.30903	0.363429
	sp|P02766|TTHY_HUMAN	551116	585949	754347	1.10869e+06	1.05578e+06	844626	934715	1.10792e+06	-3.023	0.00625	0.766441	-0.115521
	sp|P31323|KAP3_HUMAN	240192	174406	229185	232945	230376	405992	490279	235695	-3.02088	0.00628	0.674249	-0.17118
	sp|P05976|MYL1_HUMAN	155969	33354.6	36785.6	358241	19304	13528.5	34639.1	15760.4	3.01349	0.00639	7.10974	0.851854
	sp|Q15366|PCBP2_HUMAN	32020.5	33036.6	37556.4	30108.3	36681.8	58720.3	57831.1	52369.1	-3.01382	0.00639	0.633542	-0.198224
	sp|P28906|CD34_HUMAN	227251	180769	164914	206155	124433	103459	95174.8	69640.2	2.94122	0.00755	1.53802	0.186963
	sp|Q05469|LIPS_HUMAN	423082	430384	544356	653792	577441	822205	1.13706e+06	460720	-2.93073	0.00774	0.677378	-0.169169
	sp|P51148|RAB5C_HUMAN	123168	76362.4	107650	140290	107651	155283	175072	122247	-2.92544	0.00783	0.77449	-0.110984
	sp|P21810|PGS1_HUMAN	57857.2	34050.7	21101.2	42513.7	40427.8	87376.3	39363.5	166741	-2.91602	0.00801	0.452128	-0.344739
	sp|P10620|MGST1_HUMAN	433422	445816	431960	591454	620827	766153	1.15905e+06	438112	-2.91265	0.00807	0.636814	-0.195988
	sp|P02790|HEMO_HUMAN	5.5618e+06	5.7614e+06	6.23678e+06	6.43721e+06	7.34689e+06	6.12191e+06	5.76561e+06	8.29473e+06	-2.90895	0.00814	0.866651	-0.0621557
	sp|Q6NUM9|RETST_HUMAN	13966.6	118657	15696	113292	44475.6	28179.8	24020.2	19795.7	2.8977	0.00835	2.53592	0.404136
	sp|P84077|ARF1_HUMAN	195691	276860	191778	214241	155409	185538	201491	124822	2.89676	0.00837	1.32948	0.123682
	sp|O75964|ATP5L_HUMAN	40376.2	28738.3	35642.1	49170.4	37603.1	66798.3	81129.6	37830.5	-2.8899	0.0085	0.660464	-0.180151
	sp|P02751|FINC_HUMAN	70841	59640	19279.8	15915.9	19574.1	24061.6	23472	22957.8	2.88031	0.00869	2.07142	0.316269
	sp|P02671|FIBA_HUMAN	2.29976e+06	3.45032e+06	1.17381e+06	661941	930625	754750	916031	1.29887e+06	2.87568	0.00878	2.00988	0.303171
	sp|P37802|TAGL2_HUMAN	125603	109205	259902	239718	242124	297785	311206	264585	-2.87077	0.00888	0.670392	-0.173671
	sp|P46940|IQGA1_HUMAN	40178.8	26173.7	35515.3	29721.7	38028.4	52946.9	51011.9	80843.6	-2.86995	0.0089	0.634525	-0.197551
	sp|P02452|CO1A1_HUMAN	30707.5	11684.9	34232.5	26442.5	26972.6	36995.6	34300.4	61897.3	-2.85837	0.00914	0.661833	-0.179251
	sp|P01876|IGHA1_HUMAN	1.34841e+06	4.06906e+06	5.68778e+06	3.7162e+06	1.65135e+06	2.39477e+06	2.68605e+06	2.70467e+06	2.85371	0.00923	1.61304	0.207644
	sp|Q6DD88|ATLA3_HUMAN	13821.9	7605.68	20908.9	14461.4	14935.1	22150.5	31316.2	19410.7	-2.84557	0.00941	0.659383	-0.180862
	sp|O75396|SC22B_HUMAN	11384.2	5104.19	18027.4	6718.73	14774	21627.7	21919.3	13670.9	-2.84105	0.0095	0.603517	-0.21931
	sp|Q12797|ASPH_HUMAN	37717.4	17992.6	48876.6	36578.1	53186.5	55324.7	96419.3	36660.4	-2.82927	0.00976	0.609562	-0.214982
	sp|P09493|TPM1_HUMAN	96098.2	70777.7	72065.3	169024	30139.3	69282.6	32591.8	66844.6	2.81821	0.01001	1.79658	0.254447
	sp|P08514|ITA2B_HUMAN	634616	123991	95745.3	88970.1	57474.1	31619.8	36902.1	22776.6	2.8101	0.0102	5.92756	0.772876
	sp|P27797|CALR_HUMAN	207385	117133	139462	124764	148986	211050	199911	179307	-2.793	0.0106	0.761008	-0.118611
	sp|P10301|RRAS_HUMAN	58130	50719	35836.6	46077.6	47508	80325.7	85165.3	46277.4	-2.78174	0.01088	0.732832	-0.134996
	sp|Q8IZ83|A16A1_HUMAN	99732.1	23894.2	36477.4	31705.5	19394.8	12273.7	15818.7	11899.3	2.77266	0.0111	2.83505	0.452561
	sp|P40227|TCPZ_HUMAN	44448.2	43185.5	35311	41732.9	25678.2	32083	26160.7	21746	2.71554	0.01263	1.99616	0.300194
	sp|P63000|RAC1_HUMAN	91063.4	47393.1	81691.8	65773.6	70824.2	104263	109187	80185.3	-2.69542	0.01321	0.781887	-0.106856
	sp|P07355|ANXA2_HUMAN	4.89742e+06	3.8994e+06	5.12734e+06	4.59458e+06	4.27258e+06	6.1119e+06	8.70923e+06	5.61336e+06	-2.67815	0.01373	0.767784	-0.114761
	sp|P30038|AL4A1_HUMAN	13341.4	9161.44	13718.9	32461.4	19632.7	51872.8	33611.7	24393.6	-2.65566	0.01444	0.5488	-0.260586
	sp|P26447|S10A4_HUMAN	415954	292188	283795	505159	152560	260839	319002	250538	2.64636	0.01475	1.49561	0.174818
	sp|P61160|ARP2_HUMAN	22073.1	11344.1	18130.8	15643.9	13267.6	21114.4	21146.9	28625.6	-2.64048	0.01494	0.744064	-0.12839
	sp|P02750|A2GL_HUMAN	51477.2	53765.1	83741.9	60190.3	115768	65589.3	59917.7	87458.4	-2.62883	0.01533	0.75083	-0.124458
	sp|Q06323|PSME1_HUMAN	41848.1	25591.1	38426.1	26599.9	50350	68709.4	57304	57950.4	-2.61782	0.01571	0.689461	-0.16149
	sp|P22748|CAH4_HUMAN	1911.35	8187.97	17136.1	23645.4	24417.4	31736.3	22256.9	27532.2	-2.60966	0.016	0.602907	-0.21975
	sp|Q9NZN4|EHD2_HUMAN	1.00066e+06	943147	1.4683e+06	1.34538e+06	1.39642e+06	1.76079e+06	2.69199e+06	1.16586e+06	-2.60271	0.01625	0.702975	-0.15306
	sp|Q99497|PARK7_HUMAN	756801	227376	519676	369646	229680	368504	403968	230038	2.59996	0.01635	1.52651	0.1837
	sp|Q9NTX5|ECHD1_HUMAN	385781	230675	181030	234408	177384	144153	180060	93788.9	2.58965	0.01672	1.5402	0.187578
	sp|P04080|CYTB_HUMAN	38690.1	38675.5	36035.7	37746.9	47810	62972	69470.6	62341.5	-2.58915	0.01674	0.676698	-0.169605
	sp|P10599|THIO_HUMAN	219129	156886	155004	195558	109243	119983	187337	64132.8	2.56563	0.01764	1.42136	0.152705
	sp|O60240|PLIN1_HUMAN	494089	384849	1.66902e+06	3.01788e+06	1.63302e+06	3.39799e+06	5.91047e+06	1.60404e+06	-2.55107	0.01821	0.464426	-0.333083
	sp|O00763|ACACB_HUMAN	22925.5	15003.3	19407.8	70793.9	37818.5	58873.7	48723.2	35268.7	-2.51669	0.01964	0.600766	-0.221294
	sp|P09525|ANXA4_HUMAN	45057.5	68939.2	66095.3	77699	46231.4	96678.1	77825.6	113102	-2.49894	0.02041	0.706668	-0.150785
	sp|P09871|C1S_HUMAN	39702.3	34458.2	54701	42323.5	59557.4	46228.4	41896.4	55178.8	-2.49811	0.02045	0.833197	-0.0792522
	sp|P13611|CSPG2_HUMAN	13242.7	11164.5	5070.06	3709.27	11331	17354.8	22448.4	38329.7	-2.49507	0.02059	0.507749	-0.294351
	sp|P60174|TPIS_HUMAN	1.41019e+06	845264	1.10177e+06	1.07099e+06	989937	1.49139e+06	1.65892e+06	1.29373e+06	-2.4842	0.02108	0.821522	-0.0853806
	sp|P11177|ODPB_HUMAN	73476.8	134486	96349.5	109065	207274	270586	231153	183944	-2.47777	0.02138	0.590582	-0.22872
	sp|P16219|ACADS_HUMAN	251820	481311	547501	615199	304842	131616	233174	87700.9	2.46106	0.02217	2.25912	0.353939
	sp|P10909|CLUS_HUMAN	259120	302508	293031	280406	328436	183639	212187	263214	2.44996	0.02271	1.18697	0.0744392
	sp|P53004|BIEA_HUMAN	89101.7	54306.5	51957.6	62943.1	36671.6	59583.3	65276.9	45202.8	2.44999	0.02271	1.29501	0.112272
	sp|Q96Q06|PLIN4_HUMAN	816831	622959	1.47694e+06	2.57537e+06	1.35991e+06	2.31834e+06	3.37954e+06	1.71194e+06	-2.44972	0.02272	0.640024	-0.193804
	sp|P56134|ATPK_HUMAN	87278.4	72458.2	86809.2	66695.5	75755.6	100435	106126	75508.3	-2.44014	0.0232	0.747069	-0.126639
	sp|P11021|BIP_HUMAN	26771.2	22967.3	10588.4	24430.5	18806.4	31764.5	30348.7	25611.7	-2.42418	0.02401	0.753916	-0.122677
	sp|P43652|AFAM_HUMAN	84608.4	59749.5	105922	123263	80747.8	55891.9	86290.9	65069.7	2.41397	0.02455	1.30793	0.116586
	sp|P51149|RAB7A_HUMAN	136544	57082.8	123975	133564	127519	168164	189878	118006	-2.41018	0.02475	0.741745	-0.129746
	sp|P23528|COF1_HUMAN	227927	139563	300342	286768	238671	341492	373980	283971	-2.40463	0.02505	0.782512	-0.106509
	sp|P51572|BAP31_HUMAN	38591.2	25666.7	39314.1	36116.7	45527.6	55491.1	68565.5	30532.9	-2.40005	0.02529	0.576096	-0.239505
	sp|Q71DI3|H32_HUMAN	211259	206323	34115.7	22922.9	25144.1	47821.9	33231.8	95900.5	2.39949	0.02532	2.36016	0.372942
	sp|Q14847|LASP1_HUMAN	333601	290180	120866	123765	106668	133245	155812	114941	2.39869	0.02537	1.61029	0.206904
	sp|P35613|BASI_HUMAN	49364.5	26971.5	30766.4	36769.2	44304.8	61615	47336.9	32493.4	-2.39695	0.02546	0.751846	-0.123871
	sp|O60506|HNRPQ_HUMAN	8048.1	15603.9	24385.8	12121	21876.9	23951.5	19342.3	22679.5	-2.39003	0.02584	0.673541	-0.171636
	sp|Q9H4G4|GAPR1_HUMAN	62288.2	36623.1	18574.6	26430.1	25394.7	21886.5	14463	31401.8	2.36372	0.02734	1.61722	0.208769
	sp|Q99685|MGLL_HUMAN	285357	114026	379654	328831	379989	552132	751895	265820	-2.35473	0.02787	0.667151	-0.175776
	sp|O00764|PDXK_HUMAN	15579.6	244373	27390.5	212161	85667	65448.8	93692.4	44001	2.34234	0.02862	2.13551	0.329501
	sp|P13489|RINI_HUMAN	456441	331111	466634	460424	371639	420771	412495	349118	2.33432	0.02911	1.2191	0.0860389
	sp|P06737|PYGL_HUMAN	86648.8	59851.2	145185	161145	130625	197406	314077	129506	-2.32586	0.02964	0.657219	-0.18229
	sp|P19823|ITIH2_HUMAN	319202	385603	391162	310095	466290	199903	235232	169036	2.32093	0.02995	1.33454	0.125332
	sp|P31946|1433B_HUMAN	80778.8	59410.4	90869.6	82945	73230.8	110172	146474	77249.5	-2.31477	0.03034	0.743728	-0.128586
	sp|Q15063|POSTN_HUMAN	35854.7	64876.6	44439.4	45614	37155.6	65967.7	54224.7	157808	-2.31439	0.03037	0.571056	-0.243321
	sp|P21333|FLNA_HUMAN	1.31305e+06	529532	513314	418610	339943	508550	500954	525834	2.28165	0.03255	1.52812	0.184158
	sp|Q03135|CAV1_HUMAN	548487	374781	293114	383236	346894	509118	534399	571348	-2.27773	0.03282	0.797552	-0.0982413
	sp|P11498|PYC_HUMAN	437418	300183	234096	365587	459507	633423	336769	376168	-2.27485	0.03301	0.723892	-0.140326
	sp|P24752|THIL_HUMAN	204373	248135	244151	283644	253034	480482	460448	210880	-2.26791	0.0335	0.680889	-0.166923
	sp|Q13642|FHL1_HUMAN	339228	183707	570769	296650	388093	639056	896468	308466	-2.26364	0.0338	0.648542	-0.188062
	sp|P05543|THBG_HUMAN	21611	24740.8	33723.5	35563.3	32087.4	33522	37561.8	36896.5	-2.26039	0.03403	0.826898	-0.0825478
	sp|P28074|PSB5_HUMAN	42934.7	31331.1	36899.1	24505.6	35165.5	20564.5	35544.2	12740	2.24651	0.03504	1.40694	0.148275
	sp|P26038|MOES_HUMAN	270092	178148	235363	225764	232455	321196	290538	320232	-2.24609	0.03507	0.818236	-0.0871213
	sp|P60903|S10AA_HUMAN	296375	227663	278639	251660	251647	283787	500621	272855	-2.2457	0.0351	0.778639	-0.108664
	sp|O14773|TPP1_HUMAN	131008	384586	194897	397139	191418	186947	159136	116460	2.23904	0.03559	1.70954	0.232879
	sp|Q01995|TAGL_HUMAN	519276	434109	737933	579562	491341	1.18022e+06	469684	924113	-2.23624	0.0358	0.668183	-0.175105
	sp|P36776|LONM_HUMAN	109700	5039.34	87160.2	77532.5	3733.47	30022.4	20412.4	9922.87	2.22237	0.03685	2.39777	0.379808
	sp|P49721|PSB2_HUMAN	132165	84194.9	87665.4	97493.2	75036.7	91675.8	106608	71149	2.22209	0.03687	1.19846	0.0786227
	sp|P19827|ITIH1_HUMAN	263587	328328	348364	261427	391683	171275	166158	180041	2.20392	0.03829	1.29491	0.112239
	sp|P68036|UB2L3_HUMAN	40629.4	29646.8	29961.4	38391.2	3947.62	27587.1	31527.5	19137	2.20246	0.03841	1.42868	0.154934
	sp|P60660|MYL6_HUMAN	78105	31891.1	44330.2	45724	41173	79135.5	65220.7	74154.3	-2.20206	0.03844	0.758707	-0.119926
	sp|Q8NBS9|TXND5_HUMAN	35284.4	12928	26428.7	17632.6	26819.8	37145.3	40677.7	24948.9	-2.19574	0.03895	0.679659	-0.167709
	sp|P62805|H4_HUMAN	366970	363783	44414.2	21586	35202.2	66526.4	47911.3	179072	2.17439	0.04071	2.3804	0.376651
	sp|O60701|UGDH_HUMAN	95857.5	26113.8	67860.6	76592	13916.4	37092.8	37376.6	34964.5	2.17413	0.04073	1.7713	0.248291
	sp|Q99832|TCPH_HUMAN	19005.4	26489.3	14217.1	15327.8	28506.3	14935.9	40989.8	48176	-2.14107	0.0436	0.572304	-0.242373
	sp|Q09666|AHNK_HUMAN	408176	682259	408358	590653	542344	812772	1.08072e+06	843166	-2.13333	0.0443	0.653478	-0.184769
	sp|P30044|PRDX5_HUMAN	72747.4	54565.9	66344.1	72141.9	53249	84887	90421.9	55462.6	-2.13199	0.04442	0.677569	-0.169046
	sp|P21291|CSRP1_HUMAN	258714	191868	174002	261998	125468	179794	115626	178885	2.12361	0.04519	1.33783	0.1264
	sp|P0C0L5|CO4B_HUMAN	1.92662e+06	1.57457e+06	1.3063e+06	1.36267e+06	2.32392e+06	586243	536936	624659	2.12005	0.04552	1.49291	0.174034
	sp|P62937|PPIA_HUMAN	553638	284612	391085	354770	366918	559780	623929	448646	-2.09104	0.04829	0.82293	-0.0846371
	sp|P12814|ACTN1_HUMAN	94771.2	27173.9	36933.4	19173.5	25511.3	22321.3	33177.7	26170	2.08348	0.04904	1.78533	0.251719
	sp|Q04828|AK1C1_HUMAN	159962	31717.5	33025	137244	23606.1	39435.4	74516.8	27590.6	2.05952	0.05147	2.16048	0.33455
	sp|P52209|6PGD_HUMAN	583915	373755	553125	533840	588336	661784	801193	402928	-2.05046	0.05242	0.829758	-0.0810486
	sp|P38646|GRP75_HUMAN	155177	196731	214574	29875.9	47957.6	84623.2	66428.3	53435.1	2.02802	0.05484	2.15237	0.332917
	sp|P34896|GLYC_HUMAN	15617.6	11869.3	13897.3	33778.3	34044.4	35967.1	62404	11815.1	-2.02511	0.05516	0.600281	-0.221645
	sp|P00338|LDHA_HUMAN	1.23372e+06	838532	1.38423e+06	1.63777e+06	1.35154e+06	2.07756e+06	2.65433e+06	1.29351e+06	-2.01648	0.05612	0.754297	-0.122458
	sp|P12111|CO6A3_HUMAN	1.34465e+06	1.26429e+06	1.18121e+06	264276	968004	1.12616e+06	1.06265e+06	3.26079e+06	-2.01055	0.05679	0.58567	-0.232347
	sp|P12109|CO6A1_HUMAN	464127	728437	175086	256373	345699	562869	476835	1.78352e+06	-2.00943	0.05692	0.544602	-0.263921
	sp|Q7Z4W1|DCXR_HUMAN	121880	90697.6	117676	245033	149949	273942	252159	149275	-2.00891	0.05697	0.731225	-0.135949
	sp|P28066|PSA5_HUMAN	101011	72431.1	92199.4	80959.6	75404.7	75986.1	94512.9	55556.8	2.00493	0.05743	1.1677	0.0673303
	sp|P06744|G6PI_HUMAN	347355	498540	537187	539935	463271	749681	757953	465971	-1.99736	0.0583	0.810248	-0.0913822
	sp|P02533|K1C14_HUMAN	11288.8	14550.9	6598.49	19238.4	5535.93	4408.93	5054.37	20395.9	1.99571	0.05849	1.96555	0.293484
	sp|Q969H8|MYDGF_HUMAN	16877.4	6176.96	20642.1	18411.5	18193.4	26553.2	29618.3	17820.7	-1.98877	0.05931	0.707618	-0.150201
	sp|P62244|RS15A_HUMAN	21924.3	14495.3	5252.44	31990	31439.7	31951	27071.2	25169.4	-1.97873	0.0605	0.717537	-0.144156
	sp|P04271|S100B_HUMAN	10348.7	9849.47	24210.5	19038.3	16574.1	38723.9	86420.2	12374.3	-1.97479	0.06097	0.443309	-0.353293
	sp|P01877|IGHA2_HUMAN	153457	191687	192830	320542	244306	119276	112180	175446	1.97345	0.06114	1.28422	0.10864
	sp|Q05682|CALD1_HUMAN	6034.97	2185.79	4248.6	29243.4	8890.68	20505.3	21316.2	13455.4	-1.95754	0.06309	0.574929	-0.240386
	sp|P08670|VIME_HUMAN	5.71967e+06	4.39152e+06	5.93577e+06	2.32566e+06	4.00372e+06	7.03925e+06	1.00384e+07	4.72209e+06	-1.9386	0.06549	0.742154	-0.129506
	sp|Q03013|GSTM4_HUMAN	167735	76184.8	132910	93687.4	62628.8	106288	150647	23861	1.93311	0.0662	1.42786	0.154687
	sp|P27695|APEX1_HUMAN	3779.71	7764.13	13533.4	6507.21	11220	19035.5	17699.6	18131.2	-1.92265	0.06757	0.64981	-0.187213
	sp|P17931|LEG3_HUMAN	160449	147804	155825	40266.4	140520	182370	214571	134269	-1.91213	0.06897	0.795089	-0.0995843
	sp|P30740|ILEU_HUMAN	159705	102138	145604	109741	98667.4	119954	115759	108787	1.90272	0.07025	1.68954	0.227767
	sp|Q9NQC3|RTN4_HUMAN	216603	151822	224379	407901	281451	402646	597081	274874	-1.88764	0.07234	0.714122	-0.146228
	sp|P01624|KV315_HUMAN	380421	537315	593921	410700	402400	399716	426293	404309	1.8859	0.07258	1.15308	0.0618578
	sp|Q8N0U8|VKORL_HUMAN	14281.1	6379.21	6865.92	10715.3	6061.99	7420.9	11373.2	4760.83	1.88516	0.07268	1.3459	0.129013
	sp|Q9BTM1|H2AJ_HUMAN	115814	126100	16794.6	15186.9	18104.5	37330.7	8334.69	91234.1	1.88075	0.07331	1.86342	0.270311
	sp|P22695|QCR2_HUMAN	314858	31297	146599	226918	63101	131249	124793	66615.1	1.87907	0.07355	1.84322	0.265578
	sp|Q16851|UGPA_HUMAN	248691	236037	393181	506849	360424	548204	728707	279086	-1.87553	0.07405	0.748073	-0.126056
	sp|P01615|KVD28_HUMAN	119939	262724	238148	194176	227040	298856	166704	275375	-1.86328	0.07583	0.80689	-0.0931857
	sp|O75955|FLOT1_HUMAN	72734.1	42680.5	57428.5	68068.1	38301.5	31432.5	43446.1	7252.36	1.8597	0.07635	1.54923	0.190115
	sp|Q14533|KRT81_HUMAN	24529.5	9251.03	18657.2	17988.9	11517.5	53241	174187	23663.2	-1.85809	0.07659	0.313276	-0.504072
	sp|P16615|AT2A2_HUMAN	65260.9	46523.7	52668.8	92672.6	59641.5	78378.7	42662.1	30427.1	1.83913	0.07943	1.40133	0.146541
	sp|P04632|CPNS1_HUMAN	30665.3	24368	33354.2	33944.6	28495.5	37442.3	42393.3	29054.3	-1.83529	0.08002	0.822781	-0.0847156
	sp|P08758|ANXA5_HUMAN	2.21564e+06	1.64954e+06	2.61862e+06	2.68691e+06	1.89336e+06	2.78594e+06	3.66618e+06	2.60668e+06	-1.83499	0.08007	0.836979	-0.0772852
	sp|P61158|ARP3_HUMAN	52876.6	23885.4	38100.4	42285.7	44395.8	57829.4	73760.6	51363	-1.81411	0.08332	0.746288	-0.127093
	sp|O76070|SYUG_HUMAN	54461.5	36588.5	142632	178938	26608.4	79656.3	80088.5	65847.5	1.81293	0.08351	1.53557	0.186269
	sp|O00299|CLIC1_HUMAN	109644	70704.4	147830	116048	109463	164116	148992	132479	-1.8109	0.08383	0.834381	-0.0786355
	sp|P02654|APOC1_HUMAN	7010.21	15305.5	42024.2	32159	56740.1	22420.2	46680.6	26887.5	-1.81056	0.08389	0.66949	-0.174256
	sp|P51858|HDGF_HUMAN	8468.7	9335.47	18317.8	7705.28	10106.1	20383.4	19529.2	13449.8	-1.79821	0.08588	0.74732	-0.126494
	sp|P02753|RET4_HUMAN	55021.9	44596.3	116570	141639	134796	108384	148761	145121	-1.79433	0.08652	0.747186	-0.126571
	sp|P61163|ACTZ_HUMAN	43334	18317.5	26313.4	30687.3	18090.1	20213.3	28304.1	23444.2	1.78186	0.08858	1.26961	0.103672
	sp|P61224|RAP1B_HUMAN	660818	338103	464631	470104	345841	437211	523976	326842	1.77937	0.089	1.20566	0.0812239
	sp|Q15404|RSU1_HUMAN	88312.2	44734.8	56430.7	53782.3	55840.5	86170.4	93093.7	60129.2	-1.77528	0.08969	0.828385	-0.0817675
	sp|P04406|G3P_HUMAN	3.62517e+06	2.20047e+06	2.9838e+06	3.25672e+06	2.42512e+06	2.95505e+06	3.06725e+06	2.4195e+06	1.77377	0.08994	1.12085	0.0495469
	sp|P43121|MUC18_HUMAN	276578	283599	249153	464853	352385	422548	580134	268754	-1.76929	0.09071	0.805447	-0.0939628
	sp|P14618|KPYM_HUMAN	847749	651856	746863	839377	686211	945343	762765	971783	-1.74967	0.09411	0.876695	-0.0571516
	sp|P01031|CO5_HUMAN	82054.5	112307	147210	148659	135414	66465.1	66086.7	64041.8	1.73213	0.09725	2.05873	0.313599
	sp|P49720|PSB3_HUMAN	133112	26368.7	23917.8	38251.8	41751	27353.8	33601.5	27652.6	1.72291	0.09893	1.83479	0.263586
	sp|P60981|DEST_HUMAN	139608	51582.6	135172	41681.7	97890.3	131163	141299	101212	-1.69693	0.10381	0.787876	-0.103542
	sp|P23381|SYWC_HUMAN	64515.8	136632	72090.6	246050	40125	76400.9	104908	61759.3	1.66664	0.10976	1.97305	0.295138
	sp|Q9NR31|SAR1A_HUMAN	68506.8	59104.6	77922	89543	63042.2	102317	134152	71460.8	-1.65197	0.11274	0.828355	-0.0817835
	sp|Q9UHG3|PCYOX_HUMAN	438836	390101	458218	610095	440250	682691	740090	387826	-1.63098	0.11713	0.843653	-0.0738361
	sp|Q9UNZ2|NSF1C_HUMAN	10255.3	7974.64	10182.7	6051.31	11587.3	14408.4	14423.6	8026.77	-1.63095	0.11714	0.714035	-0.14628
	sp|P19338|NUCL_HUMAN	34752.2	76340.2	21518.8	70843.3	24303.7	30365.4	25911.2	45311.1	1.62928	0.11749	1.55644	0.192132
	sp|P16671|CD36_HUMAN	3.11463e+06	1.89684e+06	1.34014e+06	2.62128e+06	2.27847e+06	3.86714e+06	5.83498e+06	1.40887e+06	-1.61369	0.12085	0.716421	-0.144832
	sp|P35270|SPRE_HUMAN	206957	100389	40532.8	49511.9	46908.7	61158.6	66305.8	51238.8	1.59496	0.12499	1.59187	0.201907
	sp|Q02252|MMSA_HUMAN	120074	78848.3	103738	161459	133845	183797	154637	114185	-1.58039	0.12829	0.804064	-0.0947093
	sp|P01860|IGHG3_HUMAN	492028	892591	1.16364e+06	544488	635581	672276	453532	656615	1.57847	0.12873	1.21541	0.0847223
	sp|P0DP25|CALM3_HUMAN	258046	89754.3	24893.5	63456.6	36533.2	43197	63693.6	29271.3	1.57663	0.12915	2.52861	0.402882
	sp|Q15907|RB11B_HUMAN	179303	90864.3	97579.6	132203	129302	168575	184175	134625	-1.57449	0.12965	0.804246	-0.0946111
	sp|Q14974|IMB1_HUMAN	5096.68	2516.3	6365.27	2560.89	2582.48	5523.02	10476.6	5590.61	-1.57001	0.13068	0.356858	-0.447505
	sp|P51659|DHB4_HUMAN	26848.6	22127.6	25591.8	35890.5	23820.4	31071.9	30094.5	19497.2	1.55921	0.13322	1.41021	0.149284
	sp|P25789|PSA4_HUMAN	69777.1	22016.5	64488.7	35146	46331.9	33711.8	48571.5	16086.8	1.55606	0.13396	1.29236	0.111383
	sp|P04217|A1BG_HUMAN	990557	936693	1.30457e+06	1.35983e+06	1.79387e+06	1.02576e+06	1.31059e+06	1.15275e+06	-1.5555	0.1341	0.863638	-0.0636684
	sp|P78371|TCPB_HUMAN	37483.2	25298.6	18720.5	16489	33496.7	39367.8	35382.7	15722.1	-1.55053	0.13528	0.761508	-0.118326
	sp|P49748|ACADV_HUMAN	291776	240617	523378	437697	312084	418484	434954	153771	1.52645	0.14115	1.25332	0.0980629
	sp|P11047|LAMC1_HUMAN	229889	73731.4	124600	164403	92361.6	109280	128639	98879.3	1.52061	0.1426	1.26206	0.10108
	sp|P48047|ATPO_HUMAN	99877.4	1.05459e+06	96008.1	461691	141229	230718	245187	158140	1.51496	0.14402	2.0044	0.301984
	sp|Q9UKK9|NUDT5_HUMAN	18161.7	20023.6	20013.7	26837.5	14895.5	13871.4	20338.2	14635.4	1.50509	0.14652	1.35164	0.130862
	sp|P31040|SDHA_HUMAN	53037.5	38288.5	60518.9	103061	71827.8	91244.9	103931	72738.9	-1.50413	0.14677	0.775972	-0.110154
	sp|P21399|ACOC_HUMAN	375798	202544	251255	251399	254450	473879	594428	327256	-1.48582	0.15152	0.786155	-0.104492
	sp|P14314|GLU2B_HUMAN	7867.97	5373.18	14793.1	3695.45	11411.3	17256.9	23693.4	15613.1	-1.48138	0.15269	0.687013	-0.163035
	sp|P02545|LMNA_HUMAN	517635	449268	120859	144002	144699	161756	101302	422367	1.47528	0.15431	1.46009	0.164379
	sp|P63104|1433Z_HUMAN	1.37552e+06	669139	1.15347e+06	959236	901846	1.44773e+06	1.77187e+06	966324	-1.46881	0.15604	0.834907	-0.078362
	sp|P08574|CY1_HUMAN	122441	120300	85274.3	100097	63307.5	94380.8	86668.3	87617.8	1.46661	0.15663	1.17586	0.070356
	sp|Q13885|TBB2A_HUMAN	30398.3	21900.7	75242.9	55281	40470.6	68830.5	92462.9	43973.8	-1.45956	0.15854	0.779375	-0.108254
	sp|Q8IXB3|TUSC5_HUMAN	22355.8	21714.5	32228	60771.5	12229.9	19738.4	35295.3	26582.8	1.42886	0.16709	1.43244	0.156076
	sp|P14625|ENPL_HUMAN	450562	285420	378138	395838	311260	531029	491049	451316	-1.42533	0.1681	0.872141	-0.0594135
	sp|A0A0C4DH69|KV109_HUMAN	136096	240240	267234	213660	185484	187390	159204	190897	1.40965	0.17262	1.13495	0.0549765
	sp|P31949|S10AB_HUMAN	177770	139076	193461	172547	163863	255307	226283	205137	-1.40243	0.17474	0.857049	-0.0669945
	sp|P02760|AMBP_HUMAN	95466	105115	166065	146369	191786	124323	148671	131643	-1.39807	0.17603	0.868508	-0.0612262
	sp|P27169|PON1_HUMAN	136727	183231	201107	198560	225752	144379	157172	110321	1.39127	0.17805	1.13372	0.0545043
	sp|P07357|CO8A_HUMAN	29917	28348.5	37922.5	24104.2	31705.3	19405.4	28001.9	20101.6	1.38817	0.17898	1.23624	0.0921011
	sp|P49821|NDUV1_HUMAN	14065.3	7228.19	12272	10020.8	7405.46	15580.6	16089.1	8504.34	-1.38787	0.17907	0.754357	-0.122423
	sp|Q7Z7G0|TARSH_HUMAN	12217.1	15749.3	19238.7	15232.4	17732.2	15625.4	7774.19	40209.1	-1.38477	0.18001	0.729458	-0.137
	sp|Q15181|IPYR_HUMAN	27221.7	14329.3	25543.5	28978.1	17541.9	19927.8	31117.8	13433.7	1.38349	0.18039	1.18877	0.0750966
	sp|P37840|SYUA_HUMAN	26569.3	13048.9	81000.7	153178	63032.2	38917.3	54764.2	8027.72	1.38249	0.1807	1.64116	0.21515
	sp|P55072|TERA_HUMAN	377737	246835	263282	284157	300122	352314	392038	313616	-1.38085	0.18119	0.911086	-0.0404405
	sp|P31937|3HIDH_HUMAN	50898.3	39219	49511	71788.6	56216.1	102744	107379	55036.2	-1.37479	0.18304	0.768085	-0.114591
	sp|P02765|FETUA_HUMAN	411150	412433	563834	500534	534613	460979	598887	526813	-1.35871	0.18801	0.918583	-0.0368817
	sp|Q00013|EM55_HUMAN	58271.3	27693.5	27442.4	15024.2	20944.6	20475.7	41426.1	16517.7	1.35277	0.18987	1.4253	0.153907
	sp|P06703|S10A6_HUMAN	889306	753765	681898	1.27585e+06	530389	731224	1.01408e+06	551210	1.34489	0.19236	1.19122	0.0759933
	sp|P07737|PROF1_HUMAN	805879	178968	624769	221673	399441	457086	534821	285075	1.33767	0.19467	1.25258	0.0978064
	sp|Q16853|AOC3_HUMAN	4.94816e+06	2.94273e+06	4.0596e+06	4.86332e+06	3.90896e+06	5.202e+06	7.2982e+06	3.79236e+06	-1.33393	0.19587	0.864452	-0.063259
	sp|P80748|LV321_HUMAN	58491.4	224044	428948	221751	44759.2	194164	233824	198446	1.31693	0.20142	1.38231	0.140605
	sp|P04083|ANXA1_HUMAN	1.9832e+06	1.75541e+06	2.20815e+06	1.87242e+06	1.54981e+06	2.51512e+06	3.20775e+06	1.84827e+06	-1.31237	0.20292	0.883245	-0.0539188
	sp|P40925|MDHC_HUMAN	730269	521326	1.07917e+06	1.1439e+06	555605	1.28031e+06	2.74783e+06	822999	-1.30371	0.20581	0.707518	-0.150262
	sp|Q07960|RHG01_HUMAN	34191.2	30720.1	31352.8	45495.4	26006.5	33694.2	33015	32238.4	1.30122	0.20665	1.11684	0.0479913
	sp|Q14914|PTGR1_HUMAN	126961	143240	129101	50622.5	73568.6	99292.7	101507	80087.7	1.28507	0.21213	1.84354	0.265652
	sp|Q08257|QOR_HUMAN	149502	117944	18261.1	13461.8	19299.2	77427.6	48377	45449.3	1.27406	0.21594	1.44375	0.159493
	sp|P01602|KV105_HUMAN	71910.2	3766.61	52942.1	45063.4	43350.9	40409.1	24882.4	32264.9	1.26791	0.21808	1.37019	0.136781
	sp|P22897|MRC1_HUMAN	7505.39	5915.45	42884.9	7403.18	11910.7	19030.4	19566	4588.86	1.26605	0.21874	1.61045	0.206947
	sp|Q16762|THTR_HUMAN	175523	144919	146122	167258	124000	242531	187142	152846	-1.25857	0.22138	0.873213	-0.05888
	sp|Q13683|ITA7_HUMAN	51209.1	52098.9	48751.3	88095	66480.4	95981.8	104128	77594.5	-1.25319	0.22329	0.825938	-0.0830524
	sp|P00734|THRB_HUMAN	250050	194118	288845	212192	253552	195187	206363	226421	1.24673	0.22561	1.08172	0.0341165
	sp|O75131|CPNE3_HUMAN	26744.8	15835.4	28630.2	24259.1	21924.4	23904	28131.8	20605.8	1.24441	0.22645	1.12067	0.0494781
	sp|P02656|APOC3_HUMAN	57700.3	98935.9	73983.6	67974.9	84476.2	82896.4	83108.9	66412.9	-1.18265	0.24957	0.89156	-0.0498495
	sp|Q9Y3D6|FIS1_HUMAN	29317.2	8166.47	2959.93	8536.56	6834.77	13507.7	13222.9	10232.9	1.1818	0.2499	1.48718	0.172365
	sp|P27824|CALX_HUMAN	232320	132539	173948	130991	121079	212453	248291	193988	-1.18042	0.25044	0.878976	-0.0560231
	sp|P02748|CO9_HUMAN	84048.7	81097.9	132068	111648	115306	74691.2	72877.2	94862.6	1.1747	0.25267	1.12513	0.0512041
	sp|P00558|PGK1_HUMAN	1.14776e+06	705837	1.06605e+06	1.14934e+06	987667	1.31587e+06	1.41717e+06	818496	-1.16467	0.25663	0.895822	-0.0477784
	sp|P50991|TCPD_HUMAN	71285.8	29420.6	42670.5	51848.7	44236	49087.4	34394.1	30556.5	1.16058	0.25825	1.20778	0.0819886
	sp|P00966|ASSY_HUMAN	223224	178723	226329	263955	198267	306291	351857	226856	-1.14804	0.26328	0.885503	-0.0528099
	sp|P12110|CO6A2_HUMAN	491652	482291	92389.3	276563	202271	318947	299663	996028	-1.1471	0.26366	0.736997	-0.132535
	sp|Q6YN16|HSDL2_HUMAN	383123	258564	68910.1	107050	137358	222766	192797	109268	1.14586	0.26417	1.27188	0.104447
	sp|O14558|HSPB6_HUMAN	249307	356403	458546	626048	320144	371227	530576	196345	1.13903	0.26694	1.21662	0.0851546
	sp|P17987|TCPA_HUMAN	38421.2	24422.7	28104.2	11777.4	28447.1	37941.3	28956.3	23322.2	-1.13615	0.26812	0.875023	-0.0579807
	sp|P35232|PHB_HUMAN	169157	227961	119574	81329.3	126479	221229	194231	153581	-1.13023	0.27055	0.855471	-0.0677945
	sp|Q13228|SBP1_HUMAN	2.04426e+06	1.39433e+06	1.74419e+06	2.17937e+06	1.56324e+06	2.04372e+06	2.11823e+06	952909	1.12802	0.27146	1.1166	0.0478973
	sp|P53597|SUCA_HUMAN	332319	51421.8	64090	68578.3	54985.7	104578	77099.1	66796.6	1.12415	0.27307	1.45047	0.161508
	sp|P67936|TPM4_HUMAN	188495	58910.6	92694.4	54579	92234.6	97495.6	89841.2	64607.7	1.11801	0.27562	1.21394	0.0841957
	sp|P18206|VINC_HUMAN	817466	432284	440186	505451	445497	690481	742371	607809	-1.10526	0.28099	0.892432	-0.0494248
	sp|P22314|UBA1_HUMAN	295464	162248	219883	172420	191631	270136	302855	216977	-1.09424	0.28569	0.854904	-0.0680824
	sp|O75891|AL1L1_HUMAN	155181	132048	164186	145867	90840.4	156688	203779	76137.3	1.09136	0.28692	1.1663	0.0668102
	sp|Q9H223|EHD4_HUMAN	25700.4	17948.2	20603.2	35855.1	10228.5	29779.2	36265.6	32730.5	-1.09009	0.28747	0.826189	-0.0829205
	sp|P04433|KV311_HUMAN	362454	511301	516547	446006	535275	547613	465228	446983	-1.08802	0.28836	0.943594	-0.0252148
	sp|Q6IS14|IF5AL_HUMAN	77310	43678.9	77255.4	59848.3	64086.3	77312.8	81982.8	58012.2	-1.07896	0.29229	0.918864	-0.0367488
	sp|P57053|H2BFS_HUMAN	356328	328134	229462	28511.9	186033	96134.5	65686.9	242611	1.07831	0.29258	1.36567	0.135344
	sp|P52907|CAZA1_HUMAN	57911.6	124186	136828	9898.44	27440.8	52365.2	63613.8	73867.7	1.06968	0.29636	1.39441	0.144391
	sp|P62942|FKB1A_HUMAN	66029.7	44584.1	47236.9	59997.9	47161	66020.9	64647.9	55094.8	-1.06804	0.29708	0.927418	-0.0327245
	sp|P62277|RS13_HUMAN	31529.6	17324.3	16732.2	58290.3	25195	59688.2	51516.4	44440.9	-1.05451	0.30309	0.726354	-0.138851
	sp|Q99623|PHB2_HUMAN	686640	1.00979e+06	1.1491e+06	494934	659817	530734	843051	202862	1.04979	0.30521	1.35068	0.130554
	sp|Q9UNM6|PSD13_HUMAN	10429.3	9331.85	9288.48	8524.08	7458.84	7101.46	10582.8	6288.21	1.02471	0.31663	1.1274	0.0520797
	sp|Q15661|TRYB1_HUMAN	104889	261889	70985.2	149363	79590.6	119633	71562.4	467822	-1.02148	0.31813	0.68667	-0.163252
	sp|Q13162|PRDX4_HUMAN	38221.7	36287	53209.9	38998.9	25453.4	40799.8	51225.8	47295.7	1.01887	0.31934	1.1623	0.0653182
	sp|P07108|ACBP_HUMAN	24764.7	52759.9	67345.2	71232.1	74735	84827.2	88895.1	39503.6	-1.01203	0.32253	0.844112	-0.0736001
	sp|P59998|ARPC4_HUMAN	46753.3	2189.13	70840.2	83841.7	28388.1	15582.3	10295.3	11493.3	0.999069	0.32862	1.47852	0.169827
	sp|P01714|LV319_HUMAN	99885.4	233644	196577	155143	167704	262259	139202	149209	-0.994374	0.33085	0.852493	-0.0693089
	sp|Q13200|PSMD2_HUMAN	29724.4	17805.3	18788.4	26195.2	15553.5	21132.3	29333.3	14663.1	0.981905	0.33682	1.18447	0.0735258
	sp|Q9NTK5|OLA1_HUMAN	37148.8	3069.15	96163	98282.5	97702.7	22067.1	39530.6	20715.7	0.968847	0.34315	1.40905	0.148927
	sp|P55268|LAMB2_HUMAN	76016.3	74357.5	47959.1	394292	67883.2	88550.9	86563.4	91241.1	0.964284	0.34538	1.42839	0.154848
	sp|P11413|G6PD_HUMAN	25986.4	58194.4	32270.5	76803.8	58934.8	59097.3	54765.9	53518.6	-0.963503	0.34577	0.889028	-0.0510845
	sp|P31943|HNRH1_HUMAN	45460.2	33790.3	26808.8	60753.7	31684.8	59678	54549.2	86189	-0.956632	0.34915	0.851253	-0.0699412
	sp|P63244|RACK1_HUMAN	90326	39196.4	47417.1	48450.1	37183.6	63444	56546.6	76357.9	-0.948211	0.35332	0.814141	-0.0893006
	sp|P62258|1433E_HUMAN	450508	317216	416881	401408	331886	481019	550370	364807	-0.944465	0.35519	0.928607	-0.032168
	sp|P02792|FRIL_HUMAN	43046	42337.3	53850.6	64306.7	34070.2	61162.2	93019.2	67375.3	-0.936585	0.35914	0.870676	-0.0601436
	sp|P0DMN0|ST1A4_HUMAN	9311.46	5855.26	13678.6	12505.9	14931	27231.3	33807	23337.1	0.930287	0.36232	1.54586	0.189171
	sp|P63261|ACTG_HUMAN	6.2993e+06	2.44777e+06	3.1954e+06	2.82069e+06	2.82786e+06	4.48521e+06	4.86902e+06	4.6174e+06	-0.924425	0.36529	0.88436	-0.0533707
	sp|Q8NFI4|F10A5_HUMAN	60583.8	42448.9	44002.1	35110.4	37856.5	46496.3	56247.1	31695.2	0.917082	0.36904	1.11193	0.0460759
	sp|P62241|RS8_HUMAN	19168.6	20946.7	30015.7	23293.9	2239.85	38822.5	32324.4	29683.4	-0.907064	0.3742	0.836732	-0.0774138
	sp|P00390|GSHR_HUMAN	1834.15	5962.94	8366.57	6818.16	3252.4	7759.38	5267.71	3220.15	0.903031	0.37629	2.79811	0.446864
	sp|P01782|HV309_HUMAN	92576.6	189848	160038	137987	172002	186581	114364	129198	-0.897185	0.37933	0.892106	-0.0495835
	sp|P00352|AL1A1_HUMAN	787798	348834	491726	697697	279608	509745	823469	310795	0.884651	0.38591	1.17222	0.0690095
	sp|P08123|CO1A2_HUMAN	54616.5	7292.31	41924.1	9320.17	10802.2	19545.4	22933.9	66110	-0.883342	0.3866	0.720781	-0.142197
	sp|P61026|RAB10_HUMAN	75758.8	35379.8	48721.1	60067.9	61404	84342	61127	64990.7	-0.871838	0.39271	0.855695	-0.067681
	sp|P61106|RAB14_HUMAN	8390.39	7194.09	5693.27	27963.9	7240.1	13734.5	14170.9	7925.45	0.869714	0.39385	1.28775	0.109832
	sp|Q99714|HCD2_HUMAN	113583	58016.3	118310	184686	142163	151534	170091	84459.6	-0.869413	0.39401	0.88684	-0.0521549
	sp|Q86VP6|CAND1_HUMAN	106968	86345.8	105390	108644	86786.8	101737	111504	74295.1	0.868862	0.3943	1.05444	0.0230209
	sp|P17655|CAN2_HUMAN	357540	55919.8	49248.3	52194.5	137285	83195.4	86461.1	76688.6	0.86671	0.39546	1.37904	0.139578
	sp|Q9ULV4|COR1C_HUMAN	77112.2	65490.6	52532.2	126791	32453.7	99116.3	77531.4	85665.4	0.862118	0.39792	1.18235	0.0727456
	sp|O75083|WDR1_HUMAN	107381	75245.7	93196.5	73403.4	58578.4	91660.4	80453.6	79344.3	0.850214	0.40436	1.06732	0.0282938
	sp|P35998|PRS7_HUMAN	8901.03	2511.9	2339.99	4987.28	1568.07	3713.01	2683.33	4948.66	0.843511	0.40802	1.25398	0.0982896
	sp|P61981|1433G_HUMAN	505577	588292	629834	585548	476416	577803	770433	331401	0.834792	0.41281	1.10323	0.0426665
	sp|P61769|B2MG_HUMAN	26655.3	40791.2	20469.3	17718.5	23013.7	36870	41053	34808.8	-0.829475	0.41575	0.830194	-0.0808206
	sp|Q16836|HCDH_HUMAN	438571	345491	470282	440120	324076	606775	448223	396293	-0.822989	0.41935	0.89559	-0.0478907
	sp|P01619|KV320_HUMAN	331880	583114	690005	482903	551705	612855	475259	544537	-0.818231	0.422	0.932626	-0.0302925
	sp|P28838|AMPL_HUMAN	284477	58154.2	227807	66793.9	157672	216296	261259	105650	-0.816316	0.42307	0.853059	-0.069021
	sp|P27816|MAP4_HUMAN	5082.22	2238.88	12931.2	21040.4	10605.9	24825.3	30633	2727.38	-0.80921	0.42706	0.741119	-0.130112
	sp|P43034|LIS1_HUMAN	17158	7844.71	10376	16597.3	9778	11682.3	13011	7742.38	0.800517	0.43197	1.12892	0.0526618
	sp|P07451|CAH3_HUMAN	469771	191693	333236	425786	426356	607895	427960	136716	-0.785105	0.44077	0.874545	-0.0582179
	sp|Q9UBG3|CRNN_HUMAN	21015.8	28138.1	27199.7	36463.8	25584.1	46739	24235.2	17960.3	0.783079	0.44193	1.36893	0.13638
	sp|P06312|KV401_HUMAN	312695	577172	535936	526688	646193	502136	432896	472538	-0.782778	0.4421	0.937125	-0.0282023
	sp|P10643|CO7_HUMAN	9857.95	10821.7	17482.6	7882.25	19539.9	10960.8	11553.5	5271.44	-0.756023	0.45766	0.832099	-0.0798252
	sp|P30041|PRDX6_HUMAN	2.08613e+06	1.47431e+06	1.73393e+06	1.6292e+06	1.32319e+06	1.83583e+06	2.40394e+06	1.07722e+06	0.755149	0.45817	1.07821	0.0327016
	sp|P01599|KV117_HUMAN	19459.6	23298.5	36292.7	25047.2	32640.8	31305.4	19371.7	25745.1	0.750404	0.46096	1.12153	0.0498113
	sp|P11310|ACADM_HUMAN	467798	357401	65066	398594	235050	228278	234584	164942	0.749003	0.46179	1.208	0.0820671
	sp|P11216|PYGB_HUMAN	15243.2	38298.5	15110.7	14850.4	15052	24925.4	32447.3	20244.9	-0.746476	0.46328	0.842487	-0.0744369
	sp|P61088|UBE2N_HUMAN	42431.8	26771.1	34718	26472.9	24128.5	36836.9	38836.1	19511.1	0.744945	0.46419	1.07819	0.0326954
	sp|Q9UQ80|PA2G4_HUMAN	24288.9	16997.1	15752.1	7497.24	16529.8	18839.5	20603.9	16514.1	0.739399	0.46748	1.14222	0.0577494
	sp|P10768|ESTD_HUMAN	176756	136682	161544	114126	119187	191718	186048	128313	-0.737251	0.46876	0.933738	-0.029775
	sp|Q13011|ECH1_HUMAN	285320	390929	269215	533402	361127	532708	424489	270315	-0.723897	0.47676	0.911051	-0.0404571
	sp|P02652|APOA2_HUMAN	147325	175118	375658	335985	329890	235746	413077	212964	0.720953	0.47853	1.12031	0.0493397
	sp|P11586|C1TC_HUMAN	331964	248053	279774	339701	267548	347620	394319	257538	-0.71285	0.48343	0.938773	-0.0274394
	sp|P00367|DHE3_HUMAN	436633	203677	219375	240322	219139	367124	379577	263848	-0.71058	0.48481	0.887725	-0.0517214
	sp|P53396|ACLY_HUMAN	61643.9	35696.4	61653.8	54889.5	26728.9	68599.8	34296.9	32279.7	0.700912	0.49071	1.12154	0.0498149
	sp|P49419|AL7A1_HUMAN	6970.13	11904.3	23980.2	6024.53	7576.17	10664.7	33347	4980.98	0.692557	0.49583	1.25856	0.0998727
	sp|P01871|IGHM_HUMAN	3.92157e+06	4.83182e+06	2.55843e+06	832983	7.59106e+06	3.94682e+06	1.46819e+06	750379	-0.690637	0.49702	0.820035	-0.0861676
	sp|P46782|RS5_HUMAN	148239	85144.6	41903.6	185987	78162	91591.2	70116.1	76690.4	0.681734	0.50252	1.16852	0.0676363
	sp|P55084|ECHB_HUMAN	245582	149741	1.18966e+06	142141	141128	370978	230840	223299	0.68045	0.50332	1.3133	0.118364
	sp|O75369|FLNB_HUMAN	13181.7	17319	5631.61	5898.05	8231.92	8373.64	14779.7	6661.56	0.671967	0.5086	1.17205	0.0689474
	sp|P05556|ITB1_HUMAN	145630	100427	88521	149167	86914.8	110896	160126	94994.7	0.668705	0.51064	1.07146	0.0299759
	sp|P01011|AACT_HUMAN	793454	1.02203e+06	1.56145e+06	1.2362e+06	1.66832e+06	1.00937e+06	980962	1.13768e+06	-0.657991	0.51737	0.93595	-0.0287471
	sp|P07099|HYEP_HUMAN	537776	484605	558569	819125	539752	725044	829440	468452	-0.651071	0.52174	0.94076	-0.0265214
	sp|P30153|2AAA_HUMAN	83744.3	80327	144183	52526.4	142425	143509	143525	124594	-0.64993	0.52247	0.88288	-0.0540984
	sp|P01834|IGKC_HUMAN	6.16846e+06	1.58404e+07	1.77308e+07	1.0813e+07	1.24737e+07	1.44395e+07	1.30284e+07	1.28332e+07	-0.647474	0.52403	0.931047	-0.0310284
	sp|Q01518|CAP1_HUMAN	247349	119837	215193	131968	153489	228110	270994	155094	-0.643683	0.52643	0.928607	-0.0321682
	sp|P00747|PLMN_HUMAN	227010	224302	202307	65694.1	210514	109942	137915	164523	0.638797	0.52955	1.10443	0.043138
	sp|P07237|PDIA1_HUMAN	470756	247788	371027	402490	250034	425223	445465	313215	0.630031	0.53516	1.06854	0.0287894
	sp|A0A0C4DH38|HV551_HUMAN	109999	113243	174776	84612	214452	110260	126391	98431.3	-0.625289	0.53821	0.918095	-0.0371122
	sp|P02763|A1AG1_HUMAN	552837	529030	721222	743322	932034	559188	444952	747416	-0.622444	0.54005	0.940034	-0.0268565
	sp|P01861|IGHG4_HUMAN	89191	483937	334787	437781	204139	275166	235533	455994	0.594343	0.55835	1.10974	0.0452207
	sp|Q13094|LCP2_HUMAN	40282	66533.1	66362.8	59087.8	52987.7	81457.4	66984.2	36515.5	-0.592337	0.55966	0.898994	-0.0462434
	sp|Q86TX2|ACOT1_HUMAN	468002	315317	194202	370298	259663	380973	378503	234550	0.591813	0.56001	1.08097	0.0338133
	sp|Q13813|SPTN1_HUMAN	318394	463763	301143	333728	356212	356110	313143	247851	0.590364	0.56096	1.07416	0.0310696
	sp|P62070|RRAS2_HUMAN	7277.86	5050.21	6596.14	18819.1	11188.5	8135.19	16113.1	13357.8	-0.587078	0.56313	0.852424	-0.0693442
	sp|P01857|IGHG1_HUMAN	2.96845e+06	4.73897e+06	7.64736e+06	5.83129e+06	4.85106e+06	5.01513e+06	5.49343e+06	8.14975e+06	-0.57607	0.57042	0.933203	-0.0300238
	sp|P27144|KAD4_HUMAN	11149.6	27213.8	6571.12	79518	17137.9	29766.6	13279.5	18229.4	0.575707	0.57066	1.22811	0.0892382
	sp|A0A0B4J1Y9|HV372_HUMAN	89296.9	151639	184252	114836	147708	128923	110901	128723	0.56927	0.57494	1.07839	0.0327747
	sp|Q96CX2|KCD12_HUMAN	130792	142918	120977	150582	92657.2	132689	93553.5	162982	-0.559711	0.58133	0.931512	-0.0308115
	sp|P07195|LDHB_HUMAN	1.7013e+06	1.2148e+06	1.49087e+06	1.78374e+06	1.5504e+06	1.85193e+06	2.15133e+06	1.05208e+06	-0.556448	0.58352	0.951389	-0.0216419
	sp|P0DJI8|SAA1_HUMAN	29119.1	30715.4	314219	41696.4	22470.1	221267	607899	37891.6	-0.556021	0.58381	0.73112	-0.136011
	sp|P0DP03|HV335_HUMAN	69979.4	99640.9	114309	83112.6	95865.5	92811.3	67350	100796	-0.554134	0.58508	0.937119	-0.0282051
	sp|O15511|ARPC5_HUMAN	31612.4	9338.07	14501.6	29332.7	11379.7	14082.6	14459.3	18506.1	0.543285	0.5924	1.18584	0.0740266
	sp|P00488|F13A_HUMAN	271853	172169	140764	173451	92419.4	258567	177440	242646	-0.540946	0.59398	0.930083	-0.0314781
	sp|P62820|RAB1A_HUMAN	192686	157459	179056	231744	183265	225053	275217	154385	-0.537996	0.59598	0.954199	-0.0203612
	sp|P02743|SAMP_HUMAN	435718	353515	1.09957e+06	480359	405385	758345	1.46312e+06	441748	-0.525204	0.60469	0.873281	-0.058846
	sp|Q9BUF5|TBB6_HUMAN	8880.79	25904.3	14522	17120.1	18094.1	19539.1	30972.9	17126.2	-0.515017	0.61168	0.896698	-0.0473538
	sp|P31146|COR1A_HUMAN	20556.2	6475.69	17299.2	10836.1	5596.08	15454.2	9111.65	6809.98	0.510903	0.61451	1.12351	0.0505776
	sp|P50990|TCPQ_HUMAN	47923.4	29166.3	21668.9	14280.9	22867.5	29667.2	23927.7	21611.8	0.505764	0.61805	1.09034	0.0375609
	sp|O15173|PGRC2_HUMAN	87022.1	61585.6	75688	99429.8	55421.5	81833.2	119949	57444.2	0.49938	0.62247	1.06137	0.0258683
	sp|O75368|SH3L1_HUMAN	45228.1	27362.4	34291.3	39815.5	30342.2	43178.7	47826.1	36149.4	-0.49648	0.62448	0.929347	-0.0318219
	sp|P04179|SODM_HUMAN	320842	180056	274909	342254	207701	336840	399812	262283	-0.49485	0.62561	0.950465	-0.0220636
	sp|P19652|A1AG2_HUMAN	76284.7	100524	89452	140190	119571	90986.4	76130.3	130126	-0.485309	0.63225	0.955251	-0.0198827
	sp|Q16698|DECR_HUMAN	64980.9	34329.3	48242.8	69468.4	106008	164949	191583	85508.8	-0.483304	0.63366	0.845359	-0.0729589
	sp|P51665|PSMD7_HUMAN	11455.7	8599.3	8867.96	10376.2	7221.64	10265	11880.9	8957.12	0.482431	0.63427	1.0431	0.0183263
	sp|Q96FW1|OTUB1_HUMAN	7798.89	6286.06	10752.1	8551.12	6840.96	10379	12350	9303.76	-0.481997	0.63457	0.939683	-0.0270188
	sp|P30101|PDIA3_HUMAN	192658	95908.6	139267	130720	131790	201056	188951	200892	0.47194	0.64162	1.19107	0.0759388
	sp|Q13510|ASAH1_HUMAN	64235.2	36769.3	55663.5	68451.8	53856	67556.6	72900.2	40599.7	-0.445165	0.66055	0.959083	-0.0181438
	sp|P17858|PFKAL_HUMAN	37287.9	35824.2	52337.3	51987.7	41256.8	60786.7	60578.7	45000.9	-0.440625	0.66378	0.950093	-0.022234
	sp|Q9HDC9|APMAP_HUMAN	279940	88348.7	206839	246427	212694	237576	281358	145097	-0.433304	0.66901	0.941999	-0.0259495
	sp|Q03591|FHR1_HUMAN	62868.4	51593.2	33938.4	36880.2	67183.4	38793.6	39024.6	32546.2	0.427269	0.67334	1.0597	0.0251814
	sp|P11142|HSP7C_HUMAN	691018	515408	467113	645537	461972	680532	577491	556773	-0.423494	0.67605	0.970421	-0.0130397
	sp|Q86UP2|KTN1_HUMAN	6149.55	6203.73	16632	14935.3	6464.22	11389.3	15097.1	7013.4	0.40186	0.69166	1.13041	0.0532344
	sp|P51636|CAV2_HUMAN	53218.3	38942.5	23369.1	64765.4	40187.3	45099.3	53097.9	26808.8	0.383728	0.70486	1.0668	0.0280847
	sp|Q04760|LGUL_HUMAN	78375.9	46647.8	62091.7	65131.3	52832.9	70883.9	78751.6	60677.3	0.383201	0.70525	1.04354	0.018511
	sp|P52566|GDIR2_HUMAN	108160	80691.4	161440	129282	92707.3	129513	129568	110457	0.382802	0.70554	1.03763	0.0160429
	sp|P02008|HBAZ_HUMAN	1333.5	29312.2	21485.8	34603.2	24597.8	18779.7	19536.7	23953.1	0.38228	0.70592	1.12818	0.0523793
	sp|P01591|IGJ_HUMAN	50328.4	96416.4	55274.6	38319.2	81296.2	62219.9	30562	25434.3	0.375121	0.71116	1.0868	0.036151
	sp|P60953|CDC42_HUMAN	139227	50939	121878	105853	82724	114494	126558	71520.3	0.373133	0.71262	1.0557	0.0235406
	sp|P04075|ALDOA_HUMAN	1.05877e+06	745491	785683	1.03655e+06	796241	1.10255e+06	1.30732e+06	653502	-0.371373	0.71391	0.965729	-0.0151445
	sp|P01700|LV147_HUMAN	66305.4	134610	141141	166468	116918	130845	112173	162376	-0.367254	0.71694	0.96431	-0.0157832
	sp|P50995|ANX11_HUMAN	34980.6	120824	37544.3	33821.6	123542	42371.5	56681.7	37785	0.354297	0.72649	1.09665	0.0400668
	sp|P29622|KAIN_HUMAN	16493.8	20921.7	36015.3	35780.3	22758.6	26528.1	23351	31325.5	0.339591	0.73739	1.06175	0.0260231
	sp|P21796|VDAC1_HUMAN	64902.8	29190.5	25414.2	74900.5	42389.7	40927.1	52720	53259.5	-0.322534	0.75009	0.93379	-0.0297507
	sp|B9A064|IGLL5_HUMAN	16166.2	46187.4	38148	57409.3	39650.7	51536.3	37068.6	61429.9	-0.316376	0.7547	0.943995	-0.0250303
	sp|Q10589|BST2_HUMAN	22826.1	34350.1	27904	20348.6	7442.71	37397.4	54881.6	33570	0.313	0.75723	1.17705	0.0707948
	sp|P01859|IGHG2_HUMAN	411042	1.06542e+06	1.18777e+06	684815	620601	981613	816058	715367	0.307928	0.76103	1.04087	0.0173964
	sp|Q14240|IF4A2_HUMAN	328964	115391	55788.2	53002.8	112401	170989	161599	164639	-0.302372	0.76521	0.93059	-0.0312418
	sp|A0A0B4J1X5|HV374_HUMAN	412862	583993	657309	397968	715089	509305	359111	394944	-0.294871	0.77086	0.961829	-0.0169022
	sp|P04196|HRG_HUMAN	291324	302842	170799	179298	327277	163257	287719	146012	0.293381	0.77198	1.04033	0.0171713
	sp|P62736|ACTA_HUMAN	2.20483e+06	868381	1.28413e+06	2.229e+06	1.04991e+06	1.80208e+06	1.57322e+06	2.23541e+06	-0.289241	0.7751	0.958154	-0.0185649
	sp|P01042|KNG1_HUMAN	409167	453937	551392	505937	493671	394027	484894	514759	0.280597	0.78164	1.0167	0.007192
	sp|P02794|FRIH_HUMAN	25756.8	27660	38292.9	284292	147551	60843.1	86668.4	43954.2	-0.2771	0.78429	0.88658	-0.0522819
	sp|O43866|CD5L_HUMAN	80748.3	73179.3	47194.8	20803.6	104953	41087.3	28032.1	22141.9	0.275458	0.78553	1.06684	0.0281007
	sp|P07585|PGS2_HUMAN	3.00719e+06	2.28962e+06	1.00951e+06	976338	1.06263e+06	1.94524e+06	1.27769e+06	3.17866e+06	-0.274387	0.78635	0.948368	-0.023023
	sp|P0DP08|HVD82_HUMAN	73553	30896.3	230198	226532	141032	128750	152013	151914	-0.271468	0.78856	0.951697	-0.0215012
	sp|P09972|ALDOC_HUMAN	47255	59455.2	78656.8	186464	131391	176330	250319	162466	-0.266146	0.79261	0.907158	-0.0423172
	sp|P13804|ETFA_HUMAN	407109	393277	311152	627791	459917	538032	439347	275420	-0.251798	0.80353	0.954275	-0.0203265
	sp|O95394|AGM1_HUMAN	6967.37	11184.6	15051	13561.1	14864.3	30314	27656.3	19579.5	-0.249697	0.80514	0.915904	-0.0381503
	sp|P02749|APOH_HUMAN	871106	642403	883419	332169	821142	615569	695142	405856	0.23242	0.81836	1.02992	0.0128028
	sp|Q01082|SPTB2_HUMAN	373387	233717	208794	287046	215949	325196	386860	274418	0.219177	0.82853	1.02584	0.0110806
	sp|P48163|MAOX_HUMAN	479240	81808.3	335182	163969	258529	436272	302237	181882	-0.208287	0.83692	0.958978	-0.0181915
	sp|P02144|MYG_HUMAN	250580	19108.3	79300.7	226780	261643	190771	223428	20074.7	0.20469	0.8397	1.07166	0.0300555
	sp|Q9NVD7|PARVA_HUMAN	200153	344308	251236	235342	240215	276982	327210	207651	0.199815	0.84346	1.03364	0.0143691
	sp|Q96FQ6|S10AG_HUMAN	9712.27	8992.22	13705.6	20124.6	17582	23304.7	28486	15494.7	0.183764	0.85588	1.07998	0.0334163
	sp|P14550|AK1A1_HUMAN	133213	37662.7	25423.8	34122.6	39873.9	57380.8	51937.7	58264.5	-0.183757	0.85589	0.949146	-0.022667
	sp|A0A0C4DH31|HV118_HUMAN	390917	564603	664310	380754	676413	487334	356084	376761	-0.18357	0.85603	0.975869	-0.0106086
	sp|P01742|HV169_HUMAN	129414	143280	311624	170870	187939	151426	197574	182318	0.17468	0.86293	1.0262	0.0112301
	sp|Q9Y281|COF2_HUMAN	30867.9	15146	8534.96	46482.4	18539.4	35663.5	41974.2	23916.2	-0.167182	0.86875	0.962757	-0.0164832
	sp|Q06830|PRDX1_HUMAN	578297	326854	518677	499388	393173	552949	605571	451401	-0.13402	0.8946	0.989585	-0.00454692
	sp|P11766|ADHX_HUMAN	69719.9	490208	245756	565113	341823	364640	408375	250764	0.129389	0.89823	1.02558	0.0109681
	sp|P49368|TCPG_HUMAN	103880	54505.2	41830.8	44605	53984.2	74945.1	54950.7	51654.8	0.128172	0.89918	1.01868	0.00803884
	sp|P01023|A2MG_HUMAN	1.64211e+06	3.1643e+06	4.75815e+06	2.44756e+06	3.50764e+06	2.81528e+06	4.04146e+06	2.31549e+06	-0.119016	0.90634	0.983936	-0.00703317
	sp|Q9NVJ2|ARL8B_HUMAN	1951.01	15807.5	20504.2	13672.9	10528.6	11609	14886.3	8650.53	0.116174	0.90857	1.02526	0.0108348
	sp|P00387|NB5R3_HUMAN	588533	336221	326966	643669	230303	639057	1.14796e+06	288557	-0.100868	0.92057	0.97515	-0.0109284
	sp|A0A0A0MS15|HV349_HUMAN	73174.4	84507.6	105989	45797.4	133544	68685.3	67804	36144.8	0.0991141	0.92195	1.01623	0.00699006
	sp|Q8WUD1|RAB2B_HUMAN	173714	84999.6	130098	156521	98354.8	159505	204436	108140	0.0789229	0.93781	1.00983	0.00424785
	sp|P09622|DLDH_HUMAN	241662	325088	266835	282751	186569	333833	332890	162756	-0.0597772	0.95287	0.991571	-0.00367629
	sp|P05155|IC1_HUMAN	619653	572579	742540	828243	1.012e+06	465681	545577	758881	-0.0588585	0.9536	0.993708	-0.00274138
	sp|Q96I99|SUCB2_HUMAN	63371.8	43499.4	35781.6	25677.9	45394	74258.4	65083.6	46156.6	-0.0495351	0.96094	0.988802	-0.00489052
	sp|P0DOY3|IGLC3_HUMAN	912796	1.30119e+06	2.15623e+06	1.55947e+06	2.36388e+06	1.54414e+06	2.16178e+06	1.34072e+06	-0.0451506	0.96439	0.991768	-0.00358974
	sp|P99999|CYC_HUMAN	202004	38735.8	57992.2	123274	101307	164525	157091	85061.4	0.0371275	0.97072	1.01057	0.00456846
	sp|Q96KP4|CNDP2_HUMAN	27205.1	12974.9	14136.2	18293.3	17879.3	16858.5	20581.7	20755.9	-0.0243679	0.98078	0.993231	-0.00294972
	sp|P09382|LEG1_HUMAN	1.05607e+06	917412	848264	1.09114e+06	641399	1.18617e+06	1.45178e+06	698215	-0.0206932	0.98368	0.997863	-0.000928883
	sp|P21266|GSTM3_HUMAN	65862.6	151139	26893.9	92432.7	77950.5	92871.8	67911.4	67085.3	0.0197435	0.98443	1.00387	0.00167627
	sp|P08185|CBG_HUMAN	28375.1	42179.8	58995.2	47712.4	58736.7	46318.5	38182.8	44773.1	-0.0110395	0.99129	0.998657	-0.00058376
	sp|P01594|KV133_HUMAN	32181.6	70821.8	62432.3	31759.9	47651.1	50108.2	54345.9	48481.9	-0.00914765	0.99278	0.998863	-0.000494164
	sp|Q15323|K1H1_HUMAN	80853.1	23068.7	139309	135392	22860.7	87170.9	279988	13508.3	0.00252143	0.99801	1.00117	0.000506644
